# Supplementary material for: DNASE1L3 enhances antitumor immunity and suppresses tumor progression in colon cancer
Source: JCI Insight. 2023 Sep 8;8(17):e168161. doi: 10.1172/jci.insight.168161 (PMC10544201; doi:10.1172/jci.insight.168161)
Supplement: Supplemental table 1 [file jciinsight-8-168161-s208.xlsx]

## Sheet: Experimental information
Table S1 Differentially expressed genes in colonic tissues or tumors from WT and Dnase1l3 KO mice under the AOM/DSS procedure at different time points
Samples
Colonic tissues from WT and Dnase1l3 KO mice before treatment (D0)
Colonic tissues from WT and Dnase1l3 KO mice 5 days after the first DSS treatment (D19)
Colonic tissues from WT and Dnase1l3 KO mice 24 days after the last DSS treatment (D80)
Colorectal tumors dissected from WT and Dnase1l3 KO mice at the final stage of AOM/DSS procedure
Sheet lists
1. DEGs between KO vs WT from D0 colonic tissue
2. DEGs between KO vs WT from D19 colonic tissue
3. DEGs between KO vs WT from D80 colonic tissue
4. DEGs between KO vs WT from final colorectal tumors

## Sheet: D0 colonic tissue
Symbol	Fold (KO/WT)	Mean in WT	Mean in KO	p-value	adj. p-value	Description
2310079G19Rik	391.676	0.307	140.976	2.41145e-06	0.00188659	Mus musculus RIKEN cDNA 2310079G19 gene (2310079G19Rik), mRNA. (from RefSeq NM_027173)
Atp12a	31.653	66.161	2098.02	4.67814e-05	0.0158827	Mus musculus ATPase, H+/K+ transporting, nongastric, alpha polypeptide (Atp12a), mRNA. (from RefSeq NM_138652)
Slc37a2	28.529	78.188	2231.72	1.33155e-06	0.00119799	Mus musculus solute carrier family 37 (glycerol-3-phosphate transporter), member 2 (Slc37a2), transcript variant 2, mRNA. (from RefSeq NM_020258)
Gm16341	9.112	2.706	25.443	9.34087e-05	0.0243594	Gm16341 (from geneSymbol)
Reg4	8.258	546.271	4510.94	9.86255e-05	0.0253524	Mus musculus regenerating islet-derived family, member 4 (Reg4), mRNA. (from RefSeq NM_026328)
Sval1	7.079	470.658	3332.66	7.15413e-05	0.0208266	Mus musculus seminal vesicle antigen-like 1 (Sval1), mRNA. (from RefSeq NM_027832)
Ighv5-9	6.906	2.875	20.122	1.20406e-05	0.00637229	Ighv5-9 (from geneSymbol)
Gal3st2c	6.674	58.803	389.925	5.22981e-13	3.13684e-09	Mus musculus galactose-3-O-sulfotransferase 2C (Gal3st2c), mRNA. (from RefSeq NM_001039219)
Igkv19-93	6.599	9.034	61.083	3.57893e-06	0.0026833	Igkv19-93 (from geneSymbol)
Best2	6.283	44.501	279.907	2.78464e-05	0.0111348	Best2 (from geneSymbol)
Tgm3	6.186	2316.76	14331.6	0.000129331	0.0306672	Mus musculus transglutaminase 3, E polypeptide (Tgm3), mRNA. (from RefSeq NM_009374)
Vtcn1	5.308	4.571	24.489	0.000124635	0.0306672	Mus musculus V-set domain containing T cell activation inhibitor 1 (Vtcn1), mRNA. (from RefSeq NM_178594)
Csta1	5.019	9.825	49.795	5.81472e-05	0.0183562	Mus musculus cystatin A1 (Csta1), mRNA. (from RefSeq NM_001033239)
Gal3st2b	4.661	128.14	597.006	1.99392e-14	1.79393e-10	Mus musculus galactose-3-O-sulfotransferase 2B (Gal3st2b), mRNA. (from RefSeq NM_001205249)
Gal3st2	4.194	151.545	634.641	3.18693e-15	5.73457e-11	Gal3st2 (from geneSymbol)
Ccl20	3.861	18.01	71.039	6.0548e-07	0.000680938	The sequence shown here is derived from an Ensembl automatic analysis pipeline and should be considered as preliminary data. (from UniProt F8WHA7)
7530428D23Rik	3.823	17.6	66.823	4.03478e-07	0.000558476	7530428D23Rik (from geneSymbol)
Fut9	3.761	24.317	91.715	0.000248844	0.044777	Mus musculus fucosyltransferase 9 (Fut9), mRNA. (from RefSeq NM_010243)
Cyp2f2	3.688	65.115	239.735	1.01472e-06	0.00101438	Mus musculus cytochrome P450, family 2, subfamily f, polypeptide 2 (Cyp2f2), mRNA. (from RefSeq NM_007817)
Foxq1	3.29	23.966	79.571	3.48913e-09	1.04639e-05	Mus musculus forkhead box Q1 (Foxq1), mRNA. (from RefSeq NM_008239)
Itih2	3.029	40.29	121.389	4.97781e-06	0.00325151	Mus musculus inter-alpha trypsin inhibitor, heavy chain 2 (Itih2), mRNA. (from RefSeq NM_010582)
Tnni1	2.982	343.968	1025.94	7.53928e-09	1.69577e-05	Tnni1 (from geneSymbol)
Cyp2c68	2.785	569.45	1584.96	4.26607e-09	1.09662e-05	Mus musculus cytochrome P450, family 2, subfamily c, polypeptide 68 (Cyp2c68), mRNA. (from RefSeq NM_001039555)
Hexb	2.68	580.175	1555.65	4.31958e-06	0.00298948	Mus musculus hexosaminidase B (Hexb), mRNA. (from RefSeq NM_010422)
Ttr	2.593	175.904	455.581	1.14723e-05	0.00625553	Mus musculus transthyretin (Ttr), mRNA. (from RefSeq NM_013697)
Gjb5	2.353	44.558	105.39	0.000275832	0.0481875	Mus musculus gap junction protein, beta 5 (Gjb5), mRNA. (from RefSeq NM_010291)
Cyp2c40	2.346	283.207	663.223	6.20621e-10	2.79186e-06	Metabolizes arachidonic acid to produce an unidentified metabolite that coelutes with 16-,17-, and 18- hydroxyeicosatetraenoic acid (HETE). (from UniProt P56657)
Plbd1	2.305	525.4	1210.7	3.08193e-08	5.04148e-05	Mus musculus phospholipase B domain containing 1 (Plbd1), mRNA. (from RefSeq NM_025806)
Tcf7l1	2.269	276.097	626.487	0.000181667	0.0363213	Mus musculus transcription factor 7 like 1 (T cell specific, HMG box) (Tcf7l1), transcript variant 2, mRNA. (from RefSeq NM_009332)
Bmp2	2.164	390.447	846.711	9.54674e-09	1.90871e-05	Mus musculus bone morphogenetic protein 2 (Bmp2), mRNA. (from RefSeq NM_007553)
Adh1	2.114	4687.82	9908.9	1.74866e-06	0.00143024	Adh1 (from geneSymbol)
B3gnt5	2.067	461.22	953.13	6.94179e-05	0.0208184	Mus musculus UDP-GlcNAc:betaGal beta-1,3-N-acetylglucosaminyltransferase 5 (B3gnt5), transcript variant 3, mRNA. (from RefSeq NM_001159408)
Lct	-12.006	24.512	2.015	0.000204477	0.0394247	Mus musculus lactase (Lct), mRNA. (from RefSeq NM_001081078)
Slco5a1	-3.233	30.045	9.182	0.000152708	0.0336132	The sequence shown here is derived from an Ensembl automatic analysis pipeline and should be considered as preliminary data. (from UniProt E9PVD9)
Six2	-3.141	204.896	65.352	1.06938e-08	1.92425e-05	Mus musculus sine oculis-related homeobox 2 (Six2), mRNA. (from RefSeq NM_011380)
Doc2b	-2.713	60.993	22.815	0.000232877	0.0434075	Mus musculus double C2, beta (Doc2b), mRNA. (from RefSeq NM_007873)
Fat3	-2.622	50.679	19.415	4.83023e-05	0.0160954	Fat3 (from geneSymbol)
Serpine1	-2.585	123.756	48.139	3.97923e-06	0.00286409	Mus musculus serine (or cysteine) peptidase inhibitor, clade E, member 1 (Serpine1), mRNA. (from RefSeq NM_008871)
Cilp	-2.444	267.544	110.141	9.01824e-05	0.0240307	Mus musculus cartilage intermediate layer protein, nucleotide pyrophosphohydrolase (Cilp), transcript variant 1, mRNA. (from RefSeq NM_173385)
Dkk2	-2.393	110.893	46.456	1.40099e-06	0.00120045	Mus musculus dickkopf WNT signaling pathway inhibitor 2 (Dkk2), mRNA. (from RefSeq NM_020265)
Pced1b	-2.292	40.78	17.768	0.000140788	0.0324606	Mus musculus PC-esterase domain containing 1B (Pced1b), mRNA. (from RefSeq NM_172293)
Pcdh20	-2.283	63.217	27.739	7.176e-05	0.0208266	Mus musculus protocadherin 20 (Pcdh20), mRNA. (from RefSeq NM_178685)
Sdk2	-2.237	122.708	55.021	3.56674e-05	0.0134872	Mus musculus sidekick cell adhesion molecule 2 (Sdk2), mRNA. (from RefSeq NM_172800)
Clvs2	-2.223	181.442	81.577	5.29432e-06	0.00328503	Mus musculus clavesin 2 (Clvs2), transcript variant 1, mRNA. (from RefSeq NM_175448)
Cacna1e	-2.221	468.265	210.93	2.23125e-05	0.00965817	Mus musculus calcium channel, voltage-dependent, R type, alpha 1E subunit (Cacna1e), mRNA. (from RefSeq NM_009782)
Kcnn2	-2.168	51.37	23.609	0.000268839	0.0474263	Kcnn2 (from geneSymbol)
Zfp365	-2.044	97.683	48.076	0.000174721	0.0361372	Mus musculus zinc finger protein 365 (Zfp365), mRNA. (from RefSeq NM_178679)
Zcchc18	-2.013	117.485	58.705	7.62164e-06	0.00457146	Mus musculus zinc finger, CCHC domain containing 18 (Zcchc18), transcript variant 3, mRNA. (from RefSeq NM_025893)
2310079G19Rik	391.676	0.307	140.976	2.41145e-06	0.00188659	Mus musculus RIKEN cDNA 2310079G19 gene (2310079G19Rik), mRNA. (from RefSeq NM_027173)

## Sheet: D19 colonic tissue
Gene	Fold (KO/WT)	Mean in WT	Mean in KO	p-value	adj. p-value	Description
Gzmc	44.681	0.669	33.801	2.86573e-06	0.00135201	Mus musculus granzyme C (Gzmc), mRNA. (from RefSeq NM_010371)
Igkv14-130	31.145	1.378	46.474	8.07195e-07	0.00080635	Igkv14-130 (from geneSymbol)
Chil4	16.441	8.937	151.208	1.5345e-06	0.0011722	Mus musculus chitinase-like 4 (Chil4), mRNA. (from RefSeq NM_145126)
Olfm4	12.893	2.061	28.634	1.70865e-05	0.00398268	Olfm4 (from geneSymbol)
U90926	11.7	5.044	61.189	0.000127065	0.0155842	U90926 (from geneSymbol)
Trem3	10.974	6.345	72.939	5.25208e-06	0.00180873	Mus musculus triggering receptor expressed on myeloid cells 3 (Trem3), mRNA. (from RefSeq NM_021407)
S100a8	10.319	522.551	5394.93	5.8819e-05	0.00963988	Mus musculus S100 calcium binding protein A8 (calgranulin A) (S100a8), mRNA. (from RefSeq NM_013650)
Saa3	9.711	1859.41	18059.4	7.4343e-05	0.0114674	Mus musculus serum amyloid A 3 (Saa3), mRNA. (from RefSeq NM_011315)
Camp	9.702	2.73	28.631	5.21616e-06	0.00180873	Mus musculus cathelicidin antimicrobial peptide (Camp), mRNA. (from RefSeq NM_009921)
Wfdc21	9.469	22.523	215.245	3.10112e-05	0.00613729	Mus musculus WAP four-disulfide core domain 21 (Wfdc21), mRNA. (from RefSeq NM_183249)
Gpr84	8.87	5.175	49.622	3.0791e-07	0.000461381	Mus musculus G protein-coupled receptor 84 (Gpr84), mRNA. (from RefSeq NM_030720)
Igkv3-1	8.867	22.786	202.949	9.06705e-05	0.0132089	Igkv3-1 (from geneSymbol)
Gm5966	8.708	9.3	83.188	7.78269e-06	0.00233236	Gm5966 (from geneSymbol)
Gm2709	8.632	3.863	33.778	0.000406998	0.0319682	Gm2709 (from geneSymbol)
Cxcl10	8.513	194.744	1660.75	2.02686e-05	0.00452335	Cxcl10 (from geneSymbol)
Fpr2	8.102	45.634	372.337	2.25482e-06	0.00131394	Fpr2 (from geneSymbol)
Khdc1c	7.824	50.516	397.619	0.00018141	0.0191237	Mus musculus KH domain containing 1C (Khdc1c), mRNA. (from RefSeq NM_001033904)
Tarm1	7.689	24.221	188.781	3.63886e-05	0.00680595	Mus musculus T cell-interacting, activating receptor on myeloid cells 1 (Tarm1), transcript variant 2, mRNA. (from RefSeq NM_001362148)
Mirt2	7.6	3.833	30.143	1.4541e-05	0.00363988	Mus musculus myocardial infraction associated transcript 2 (Mirt2), long non-coding RNA. (from RefSeq NR_045747)
Cxcl9	7.507	371.338	2790.31	0.00013037	0.015602	Mus musculus chemokine (C-X-C motif) ligand 9 (Cxcl9), mRNA. (from RefSeq NM_008599)
Gm43181	7.502	4.74	37.314	0.000333752	0.0280058	Gm43181 (from geneSymbol)
Lcn2	7.261	565.782	4110.61	3.63068e-05	0.00680595	Lcn2 (from geneSymbol)
Ly6a2	7.235	13.377	98.96	0.000105617	0.0142262	Ly6a2 (from geneSymbol)
Gml2	7.208	7.887	58.546	0.000283204	0.0253475	Mus musculus glycosylphosphatidylinositol anchored molecule like 2 (Gml2), mRNA. (from RefSeq NM_010416)
Spp1	7.198	28.535	208.173	8.85163e-06	0.00247586	Mus musculus secreted phosphoprotein 1 (Spp1), transcript variant 3, mRNA. (from RefSeq NM_001204203)
Il6	7.141	71.987	515.945	0.000539652	0.0379893	Mus musculus interleukin 6 (Il6), transcript variant 1, mRNA. (from RefSeq NM_031168)
Ubd	7.084	189.777	1346.25	0.000129262	0.0155842	Mus musculus ubiquitin D (Ubd), mRNA. (from RefSeq NM_023137)
Fpr1	7.063	24.112	173.973	3.33555e-08	7.77481e-05	Mus musculus formyl peptide receptor 1 (Fpr1), mRNA. (from RefSeq NM_013521)
Prtn3	6.905	3.845	27.064	1.4619e-06	0.0011722	Prtn3 (from geneSymbol)
Ifitm6	6.803	50.248	345.724	1.72835e-08	6.0429e-05	Ifitm6 (from geneSymbol)
Retnlg	6.783	248.212	1686.02	4.76022e-06	0.00179743	Mus musculus resistin like gamma (Retnlg), mRNA. (from RefSeq NM_181596)
Gml	6.556	14.829	99.214	0.000461673	0.0344661	The sequence shown here is derived from an Ensembl automatic analysis pipeline and should be considered as preliminary data. (from UniProt E9PX31)
Il17a	6.402	10.413	69.288	4.24358e-05	0.00760871	Mus musculus interleukin 17A (Il17a), mRNA. (from RefSeq NM_010552)
Cxcl1	6.385	111.103	711.352	0.000155221	0.0172389	Mus musculus chemokine (C-X-C motif) ligand 1 (Cxcl1), mRNA. (from RefSeq NM_008176)
Khdc1a	6.32	115.418	731.435	0.000731204	0.0462024	Mus musculus KH domain containing 1A (Khdc1a), mRNA. (from RefSeq NM_183322)
Slfn1	6.178	44.098	274.97	9.57455e-06	0.00260851	Mus musculus schlafen 1 (Slfn1), mRNA. (from RefSeq NM_011407)
Gzma	6.092	46.421	284.331	0.000548332	0.0382233	This enzyme is necessary for target cell lysis in cell- mediated immune responses. It cleaves after Lys or Arg. Cleaves APEX1 after 'Lys-30' and destroys its oxidative repair activity. Involved in apoptosis (By similarity). (from UniProt P11032)
Ccl2	6.069	171.528	1043.6	2.62636e-05	0.00562201	Mus musculus chemokine (C-C motif) ligand 2 (Ccl2), mRNA. (from RefSeq NM_011333)
Il1a	6.017	66.508	401.864	0.000689139	0.0451774	Mus musculus interleukin 1 alpha (Il1a), mRNA. (from RefSeq NM_010554)
Calhm6	5.895	52.367	310.068	9.04029e-05	0.0132089	Mus musculus calcium homeostasis modulator family member 6 (Calhm6), mRNA. (from RefSeq NM_175449)
Ccl5	5.544	96.218	535.42	0.000110174	0.0143554	Mus musculus chemokine (C-C motif) ligand 5 (Ccl5), mRNA. (from RefSeq NM_013653)
Chil1	5.478	48.053	265.615	6.61101e-06	0.00213363	Carbohydrate-binding lectin with a preference for chitin. May play a role in defense against pathogens, or in tissue remodeling. May play an important role in the capacity of cells to respond to and cope with changes in their environment (By similarity). (from UniProt Q61362)
Serpina3f	5.396	132.255	715.683	0.00020289	0.0204722	Mus musculus serine (or cysteine) peptidase inhibitor, clade A, member 3F (Serpina3f), transcript variant 1, mRNA. (from RefSeq NM_001168294)
Hdc	5.308	113.836	606.34	0.000546896	0.0382233	Mus musculus histidine decarboxylase (Hdc), mRNA. (from RefSeq NM_008230)
Ccl3	5.287	34.428	183.616	2.22355e-06	0.00131394	Mus musculus chemokine (C-C motif) ligand 3 (Ccl3), mRNA. (from RefSeq NM_011337)
Bst1	5.251	63.316	336.788	5.07777e-13	5.32607e-09	Bst1 (from geneSymbol)
Ly6i	5.164	141.976	734.816	9.81062e-05	0.0137205	Mus musculus lymphocyte antigen 6 complex, locus I (Ly6i), transcript variant 1, mRNA. (from RefSeq NM_020498)
Mcemp1	5.15	52.165	270.974	1.44411e-06	0.0011722	Mus musculus mast cell expressed membrane protein 1 (Mcemp1), mRNA. (from RefSeq NM_026985)
Hp	5.137	820.858	4218.01	0.0001176	0.0149322	Mus musculus haptoglobin (Hp), transcript variant 1, mRNA. (from RefSeq NM_017370)
Ms4a4c	5.131	118.025	607.69	2.6389e-06	0.00133378	The sequence shown here is derived from an Ensembl automatic analysis pipeline and should be considered as preliminary data. (from UniProt D3YZH6)
Gm9733	5.065	16.346	84.757	0.000147717	0.0167758	Mus musculus predicted gene 9733 (Gm9733), mRNA. (from RefSeq NM_001076679)
Sirpb1c	5.056	131.215	666.034	1.27814e-06	0.0011172	The sequence shown here is derived from an Ensembl automatic analysis pipeline and should be considered as preliminary data. (from UniProt F6UP26)
Ltf	5.055	40.224	204.905	0.000729642	0.0462024	Ltf (from geneSymbol)
Olr1	5.025	18.409	93.898	1.00416e-08	4.21303e-05	Mus musculus oxidized low density lipoprotein (lectin-like) receptor 1 (Olr1), transcript variant 1, mRNA. (from RefSeq NM_138648)
Sirpb1b	4.975	104.055	520.294	1.69194e-06	0.0011722	Sirpb1b (from geneSymbol)
Ccl7	4.962	132.848	661.103	2.3949e-06	0.00132211	Mus musculus chemokine (C-C motif) ligand 7 (Ccl7), mRNA. (from RefSeq NM_013654)
Gm15866	4.948	8.848	45.753	9.88336e-05	0.0137307	Gm15866 (from geneSymbol)
Gm36161	4.916	67.873	334.943	1.71486e-06	0.0011722	Gm36161 (from geneSymbol)
Serpina3i	4.897	34.527	171.39	4.20692e-05	0.00760799	Mus musculus serine (or cysteine) peptidase inhibitor, clade A, member 3I (Serpina3i), mRNA. (from RefSeq NM_001199940)
Clec4d	4.827	99.879	484.421	4.78171e-05	0.00829014	Clec4d (from geneSymbol)
Mmp13	4.767	742.286	3540.3	0.000681554	0.045103	Mus musculus matrix metallopeptidase 13 (Mmp13), mRNA. (from RefSeq NM_008607)
Mmp10	4.699	837.496	3936.98	0.000370264	0.0304604	Mus musculus matrix metallopeptidase 10 (Mmp10), mRNA. (from RefSeq NM_019471)
F10	4.64	40.444	189.251	8.02821e-06	0.00234259	Mus musculus coagulation factor X (F10), transcript variant 2, mRNA. (from RefSeq NM_007972)
Sirpb1a	4.638	83.533	389.477	5.25943e-06	0.00180873	Sirpb1a (from geneSymbol)
Fcgr4	4.597	354.963	1633.86	5.57876e-05	0.00936574	Mus musculus Fc receptor, IgG, low affinity IV (Fcgr4), mRNA. (from RefSeq NM_144559)
Asprv1	4.588	42.903	197.894	1.70672e-05	0.00398268	Mus musculus aspartic peptidase, retroviral-like 1 (Asprv1), mRNA. (from RefSeq NM_026414)
Lrg1	4.562	551.523	2518.09	0.000411827	0.0319974	Mus musculus leucine-rich alpha-2-glycoprotein 1 (Lrg1), mRNA. (from RefSeq NM_029796)
Gm21188	4.554	82.604	377.763	3.74226e-06	0.00153932	Mus musculus predicted gene, 21188 (Gm21188), mRNA. (from RefSeq NM_001302966)
Padi4	4.549	13.315	61.678	0.000467378	0.0346836	Mus musculus peptidyl arginine deiminase, type IV (Padi4), mRNA. (from RefSeq NM_011061)
Wfdc18	4.534	508.291	2307.12	3.31436e-05	0.006498	Mus musculus WAP four-disulfide core domain 18 (Wfdc18), mRNA. (from RefSeq NM_007969)
Il1r2	4.468	119.785	537.743	3.66034e-06	0.00153931	Il1r2 (from geneSymbol)
AB124611	4.426	125.139	556.297	1.80324e-06	0.00118213	Mus musculus cDNA sequence AB124611 (AB124611), transcript variant 1, mRNA. (from RefSeq NM_001198794)
Tnfrsf9	4.29	58.977	254.906	3.01791e-05	0.00613729	Tnfrsf9 (from geneSymbol)
Ifi27l2a	4.187	751.117	3146.85	0.000148742	0.0167758	Mus musculus interferon, alpha-inducible protein 27 like 2A (Ifi27l2a), transcript variant 1, mRNA. (from RefSeq NM_029803)
Nppc	4.181	5.875	26.595	0.000157857	0.017368	Mus musculus natriuretic peptide type C (Nppc), mRNA. (from RefSeq NM_010933)
Ptgs2	4.14	635.47	2632.32	0.000208847	0.0208447	Mus musculus prostaglandin-endoperoxide synthase 2 (Ptgs2), mRNA. (from RefSeq NM_011198)
Gzmb	4.107	78.618	324.659	0.000213634	0.0208447	Mus musculus granzyme B (Gzmb), mRNA. (from RefSeq NM_013542)
Tgtp1	4.087	745.14	3047.06	0.000387686	0.0313323	Mus musculus T cell specific GTPase 1 (Tgtp1), mRNA. (from RefSeq NM_011579)
Tgtp2	3.998	885.16	3541.16	0.000409927	0.0319682	Mus musculus T cell specific GTPase 2 (Tgtp2), mRNA. (from RefSeq NM_001145164)
Klra17	3.978	5.44	22.927	0.000120738	0.0151667	Klra17 (from geneSymbol)
Gm5150	3.978	30.387	123.136	0.00012905	0.0155842	Gm5150 (from geneSymbol)
Gm15987	3.849	8.292	32.681	0.000448197	0.0335795	Mus musculus predicted gene 15987 (Gm15987), long non-coding RNA. (from RefSeq NR_045009)
Mmp7	3.84	103.606	399.789	0.000206604	0.0207375	Mus musculus matrix metallopeptidase 7 (Mmp7), transcript variant 1, mRNA. (from RefSeq NM_010810)
Gm6377	3.835	13.5	53.925	5.15925e-06	0.00180873	Gm6377 (from geneSymbol)
Ifitm1	3.831	1143.1	4381.74	1.92899e-05	0.00439851	Mus musculus interferon induced transmembrane protein 1 (Ifitm1), transcript variant 1, mRNA. (from RefSeq NM_026820)
Ms4a6d	3.806	383.251	1460.84	8.41563e-06	0.0024184	Mus musculus membrane-spanning 4-domains, subfamily A, member 6D (Ms4a6d), mRNA. (from RefSeq NM_026835)
Il13ra2	3.804	24.389	94.22	0.000194544	0.0201868	Mus musculus interleukin 13 receptor, alpha 2 (Il13ra2), transcript variant 1, mRNA. (from RefSeq NM_008356)
Socs1	3.764	138.933	524.182	0.000429183	0.0326932	Mus musculus suppressor of cytokine signaling 1 (Socs1), transcript variant 1, mRNA. (from RefSeq NM_001271603)
Srgn	3.724	737.041	2746.64	3.40532e-07	0.000476245	Mus musculus serglycin (Srgn), transcript variant 2, mRNA. (from RefSeq NM_001358965)
Wfdc17	3.717	619.286	2302.99	1.49995e-05	0.00363988	Mus musculus WAP four-disulfide core domain 17 (Wfdc17), mRNA. (from RefSeq NM_001081957)
Bcat1	3.705	11.962	44.699	0.000430133	0.0326932	Mus musculus branched chain aminotransferase 1, cytosolic (Bcat1), transcript variant 1, mRNA. (from RefSeq NM_001024468)
Rbp1	3.691	289.305	1070.25	0.000126407	0.0155842	Mus musculus retinol binding protein 1, cellular (Rbp1), mRNA. (from RefSeq NM_011254)
Serpina3g	3.666	212.825	782.08	0.000116309	0.0148776	Serpina3g (from geneSymbol)
Cd300lf	3.626	103.201	373.969	1.97145e-06	0.00123754	Mus musculus CD300 molecule like family member F (Cd300lf), transcript variant 2, mRNA. (from RefSeq NM_145634)
Hk3	3.607	108.975	394.681	3.59256e-05	0.00680595	Mus musculus hexokinase 3 (Hk3), transcript variant 1, mRNA. (from RefSeq NM_001033245)
Bcl2a1b	3.522	74.464	262.949	0.000701491	0.0454194	Mus musculus B cell leukemia/lymphoma 2 related protein A1b (Bcl2a1b), mRNA. (from RefSeq NM_007534)
Klra2	3.496	90.095	316.365	5.71303e-05	0.00943684	Mus musculus killer cell lectin-like receptor, subfamily A, member 2 (Klra2), transcript variant 2, mRNA. (from RefSeq NM_008462)
Ccl8	3.462	866.014	2999.89	0.000233692	0.0221827	Mus musculus chemokine (C-C motif) ligand 8 (Ccl8), mRNA. (from RefSeq NM_021443)
Kng2	3.447	9.903	33.744	0.000343859	0.0287256	Mus musculus kininogen 2 (Kng2), transcript variant 2, mRNA. (from RefSeq NM_001102409)
Tacstd2	3.436	7.451	26.137	0.000421322	0.0324944	Mus musculus tumor-associated calcium signal transducer 2 (Tacstd2), mRNA. (from RefSeq NM_020047)
Bcl2a1d	3.428	235.633	808.843	0.000532828	0.0377644	Mus musculus B cell leukemia/lymphoma 2 related protein A1d (Bcl2a1d), mRNA. (from RefSeq NM_007536)
Tfec	3.397	32.775	112.752	1.59606e-05	0.0038048	Mus musculus transcription factor EC (Tfec), mRNA. (from RefSeq NM_031198)
Bcl2a1a	3.397	176.921	602.098	0.000788546	0.0487372	Mus musculus B cell leukemia/lymphoma 2 related protein A1a (Bcl2a1a), mRNA. (from RefSeq NM_009742)
C920009B18Rik	3.333	14.591	48.114	1.20506e-05	0.00315998	Mus musculus RIKEN cDNA C920009B18 gene (C920009B18Rik), long non-coding RNA. (from RefSeq NR_015465)
Il1rl1	3.233	902.472	2919.61	0.00037364	0.0306181	Mus musculus interleukin 1 receptor-like 1 (Il1rl1), transcript variant 3, mRNA. (from RefSeq NM_001294171)
Alox5ap	3.214	202.567	651.78	1.65432e-07	0.000279531	Mus musculus arachidonate 5-lipoxygenase activating protein (Alox5ap), transcript variant 1, mRNA. (from RefSeq NM_009663)
Rnd1	3.197	64.709	209.25	1.49362e-05	0.00363988	Lacks intrinsic GTPase activity. Has a low affinity for GDP, and constitutively binds GTP. Controls rearrangements of the actin cytoskeleton. Induces the Rac-dependent neuritic process formation in part by disruption of the cortical actin filaments. Causes the formation of many neuritic processes from the cell body with disruption of the cortical actin filaments (By similarity). (from UniProt Q8B…
Fcer1g	3.161	776.638	2456.82	9.41749e-05	0.0135315	Mus musculus Fc receptor, IgE, high affinity I, gamma polypeptide (Fcer1g), mRNA. (from RefSeq NM_010185)
Csta2	3.149	13.056	40.578	5.07806e-05	0.00873177	Mus musculus cystatin A family member 2 (Csta2), mRNA. (from RefSeq NM_029733)
Gpr141	3.148	57.616	182.808	8.97503e-06	0.00247734	Mus musculus G protein-coupled receptor 141 (Gpr141), mRNA. (from RefSeq NM_181754)
Mmp9	3.141	285.062	896.228	0.000132887	0.0157497	Mmp9 (from geneSymbol)
Cd52	3.118	834.882	2604.13	0.000470712	0.0347697	Cd52 (from geneSymbol)
Ltb4r1	3.11	42.696	132.767	7.63609e-06	0.00233236	Mus musculus leukotriene B4 receptor 1 (Ltb4r1), mRNA. (from RefSeq NM_008519)
Ms4a6c	3.067	215.004	661.186	3.16615e-08	7.77481e-05	Mus musculus membrane-spanning 4-domains, subfamily A, member 6C (Ms4a6c), transcript variant 1, mRNA. (from RefSeq NM_028595)
Cd40	3.037	103.839	316.355	0.000320337	0.0271702	Cd40 (from geneSymbol)
Ly6c1	3.031	1886.83	5719.83	0.000652199	0.0435727	Mus musculus lymphocyte antigen 6 complex, locus C1 (Ly6c1), transcript variant 3, mRNA. (from RefSeq NM_001252056)
Ms4a6b	3.02	387.309	1170.9	3.04724e-06	0.00138968	May be involved in signal transduction as a component of a multimeric receptor complex. (from UniProt Q99N09)
Clec5a	3.012	87.179	264.321	9.31459e-05	0.013476	Mus musculus C-type lectin domain family 5, member a (Clec5a), transcript variant 2, mRNA. (from RefSeq NM_021364)
Mmp25	3	46.764	141.573	0.000154678	0.0172389	Mus musculus matrix metallopeptidase 25 (Mmp25), transcript variant 2, mRNA. (from RefSeq NM_001320258)
Tyrobp	2.98	998.835	2977.42	0.000123086	0.0153696	Tyrobp (from geneSymbol)
Pla1a	2.973	171.557	511.608	4.77876e-05	0.00829014	Mus musculus phospholipase A1 member A (Pla1a), mRNA. (from RefSeq NM_134102)
Mmp12	2.958	83.322	246.523	3.12403e-08	7.77481e-05	The sequence shown here is derived from an Ensembl automatic analysis pipeline and should be considered as preliminary data. (from UniProt D3Z705)
Fcgr1	2.951	238.769	706.433	0.000104201	0.0141943	Mus musculus Fc receptor, IgG, high affinity I (Fcgr1), mRNA. (from RefSeq NM_010186)
Ccr5	2.91	307.441	896.236	5.6552e-05	0.00941546	Mus musculus chemokine (C-C motif) receptor 5 (Ccr5), mRNA. (from RefSeq NM_009917)
Napsa	2.858	138.519	397.287	0.000180363	0.0191237	Mus musculus napsin A aspartic peptidase (Napsa), mRNA. (from RefSeq NM_008437)
Pirb	2.851	453.427	1294.1	7.63702e-06	0.00233236	Mus musculus paired Ig-like receptor B (Pirb), transcript variant 1, mRNA. (from RefSeq NM_011095)
Cyp4f18	2.827	147.404	418.022	6.79199e-05	0.010633	Mus musculus cytochrome P450, family 4, subfamily f, polypeptide 18 (Cyp4f18), mRNA. (from RefSeq NM_024444)
Treml4	2.809	33.21	94.229	0.000142802	0.0166428	Mus musculus triggering receptor expressed on myeloid cells-like 4 (Treml4), transcript variant 2, mRNA. (from RefSeq NM_172623)
A530064D06Rik	2.807	22.597	63.326	2.70387e-06	0.00133378	A530064D06Rik (from geneSymbol)
Pilrb2	2.805	47.191	133.576	1.27465e-05	0.00330117	Pilrb2 (from geneSymbol)
Sell	2.795	326.965	914.525	2.95635e-05	0.00611108	Mus musculus selectin, lymphocyte (Sell), transcript variant 2, mRNA. (from RefSeq NM_001164059)
Egr2	2.792	38.759	107.231	0.000699892	0.0454194	The sequence shown here is derived from an Ensembl automatic analysis pipeline and should be considered as preliminary data. (from UniProt D3Z4G7)
Ctla2a	2.787	112.906	315.771	6.21646e-07	0.000723803	Mus musculus cytotoxic T lymphocyte-associated protein 2 alpha (Ctla2a), transcript variant 1, mRNA. (from RefSeq NM_007796)
Ms4a4a	2.781	149.784	416.399	1.55755e-07	0.000279531	Mus musculus membrane-spanning 4-domains, subfamily A, member 4A (Ms4a4a), mRNA. (from RefSeq NM_001310331)
Gm7676	2.781	25.491	72.478	0.000507304	0.0366973	Gm7676 (from geneSymbol)
Slc16a3	2.768	637.915	1768.33	6.15106e-05	0.00987385	Mus musculus solute carrier family 16 (monocarboxylic acid transporters), member 3 (Slc16a3), mRNA. (from RefSeq NM_030696)
Slc15a3	2.738	292.682	802.9	0.000202985	0.0204722	Slc15a3 (from geneSymbol)
Hcar2	2.734	61.094	167.661	6.06003e-05	0.00985483	Mus musculus hydroxycarboxylic acid receptor 2 (Hcar2), mRNA. (from RefSeq NM_030701)
Adam8	2.724	181.011	493.362	0.000262517	0.0241063	Adam8 (from geneSymbol)
Itm2a	2.683	315.795	849.229	0.000314915	0.0269312	Mus musculus integral membrane protein 2A (Itm2a), mRNA. (from RefSeq NM_008409)
Nnmt	2.679	103.119	278.084	0.000213545	0.0208447	Nnmt (from geneSymbol)
Clec4a3	2.636	154.892	409.983	0.000158132	0.017368	Mus musculus C-type lectin domain family 4, member a3 (Clec4a3), transcript variant 2, mRNA. (from RefSeq NM_001204241)
Gm15925	2.63	87.795	232.221	5.96387e-06	0.00198587	Gm15925 (from geneSymbol)
Igfbp4	2.622	6201.4	16259.4	0.000688593	0.0451774	Mus musculus insulin-like growth factor binding protein 4 (Igfbp4), mRNA. (from RefSeq NM_010517)
Lilra6	2.611	75.405	197.278	2.69165e-05	0.00570359	Mus musculus leukocyte immunoglobulin-like receptor, subfamily A (with TM domain), member 6 (Lilra6), transcript variant 2, non-coding RNA. (from RefSeq NR_028115)
Gm14548	2.594	176.201	458.146	1.50953e-05	0.00363988	Mus musculus predicted gene 14548 (Gm14548), mRNA. (from RefSeq NM_001166672)
Siglece	2.586	67.315	175.795	0.000607836	0.0410006	Mus musculus sialic acid binding Ig-like lectin E (Siglece), mRNA. (from RefSeq NM_031181)
Ifi204	2.584	271.456	703.107	0.000718639	0.0459622	Mus musculus interferon activated gene 204 (Ifi204), mRNA. (from RefSeq NM_008329)
Pilra	2.574	150.733	389.996	7.74594e-06	0.00233236	Mus musculus paired immunoglobin-like type 2 receptor alpha (Pilra), mRNA. (from RefSeq NM_153510)
Dram1	2.572	264.622	682.794	6.16586e-05	0.00987385	The sequence shown here is derived from an Ensembl automatic analysis pipeline and should be considered as preliminary data. (from UniProt D6RJL8)
Fgr	2.561	243.729	625.728	7.63255e-05	0.0116026	Fgr (from geneSymbol)
Tnfsf14	2.56	33.155	86.007	3.09387e-05	0.00613729	Mus musculus tumor necrosis factor (ligand) superfamily, member 14 (Tnfsf14), mRNA. (from RefSeq NM_019418)
Cd53	2.559	676.479	1732.27	0.000296897	0.0256309	Mus musculus CD53 antigen (Cd53), mRNA. (from RefSeq NM_007651)
Plek	2.551	666.571	1701.7	3.984e-06	0.00157691	Mus musculus pleckstrin (Plek), mRNA. (from RefSeq NM_019549)
Ggt1	2.544	105.138	268.361	0.000397461	0.0315969	The sequence shown here is derived from an Ensembl automatic analysis pipeline and should be considered as preliminary data. (from UniProt D3YYH6)
Slc13a3	2.542	28.69	74.539	8.88051e-05	0.0131194	Mus musculus solute carrier family 13 (sodium-dependent dicarboxylate transporter), member 3 (Slc13a3), mRNA. (from RefSeq NM_054055)
Slc36a2	2.541	56.782	145.854	7.37567e-05	0.0114612	Mus musculus solute carrier family 36 (proton/amino acid symporter), member 2 (Slc36a2), mRNA. (from RefSeq NM_153170)
Slc11a1	2.539	241.041	613.754	0.000126377	0.0155842	Slc11a1 (from geneSymbol)
Gm15931	2.492	81.5	203.975	0.000145078	0.0167758	Gm15931 (from geneSymbol)
Fcgr3	2.483	1084.34	2694.42	2.73394e-06	0.00133378	Fcgr3 (from geneSymbol)
Clec4n	2.478	518.992	1287.34	0.000308084	0.0264876	Mus musculus C-type lectin domain family 4, member n (Clec4n), transcript variant 3, mRNA. (from RefSeq NM_001190321)
Gm10693	2.467	24.292	61.304	0.000516472	0.0371046	Gm10693 (from geneSymbol)
Pilrb1	2.455	59.738	147.828	0.000159775	0.0174571	Pilrb1 (from geneSymbol)
Dusp2	2.448	82.247	202.241	0.000414041	0.0320508	Mus musculus dual specificity phosphatase 2 (Dusp2), mRNA. (from RefSeq NM_010090)
Cd300c2	2.442	238.151	582.797	0.000291052	0.0253475	Mus musculus CD300C molecule 2 (Cd300c2), mRNA. (from RefSeq NM_134158)
Gm15448	2.431	68.035	166.952	4.92777e-06	0.00180873	The sequence shown here is derived from an Ensembl automatic analysis pipeline and should be considered as preliminary data. (from UniProt F6PZL4)
AI662270	2.427	56.38	136.831	0.000224561	0.021709	AI662270 (from geneSymbol)
Gdpd2	2.42	47.694	117.131	0.000196246	0.0201868	Gdpd2 (from geneSymbol)
Ncf4	2.406	169.784	409.43	5.27417e-05	0.00899525	Mus musculus neutrophil cytosolic factor 4 (Ncf4), mRNA. (from RefSeq NM_008677)
Ccl11	2.404	618.981	1489.16	0.000290629	0.0253475	Mus musculus chemokine (C-C motif) ligand 11 (Ccl11), mRNA. (from RefSeq NM_011330)
A630023A22Rik	2.401	14.308	34.67	0.000249826	0.0232926	Mus musculus RIKEN cDNA A630023A22 gene (A630023A22Rik), mRNA. (from RefSeq NM_001251843)
Ccr1	2.391	480.483	1150.88	2.26329e-05	0.00494577	Mus musculus chemokine (C-C motif) receptor 1 (Ccr1), mRNA. (from RefSeq NM_009912)
Hmox1	2.379	363.739	867.127	6.76321e-05	0.010633	Mus musculus heme oxygenase 1 (Hmox1), mRNA. (from RefSeq NM_010442)
Medag	2.372	123.776	294.832	0.000706973	0.0456335	Mus musculus mesenteric estrogen dependent adipogenesis (Medag), transcript variant 1, mRNA. (from RefSeq NM_027519)
Gm6166	2.36	153.243	363.289	0.000473155	0.0348275	Gm6166 (from geneSymbol)
Ch25h	2.355	34.153	81.368	0.000538346	0.0379893	Mus musculus cholesterol 25-hydroxylase (Ch25h), mRNA. (from RefSeq NM_009890)
Arhgap9	2.352	160.101	378.238	9.80367e-05	0.0137205	Mus musculus Rho GTPase activating protein 9 (Arhgap9), transcript variant 1, mRNA. (from RefSeq NM_001285785)
Clec4a1	2.347	201.431	474.286	0.000294105	0.0254947	Mus musculus C-type lectin domain family 4, member a1 (Clec4a1), mRNA. (from RefSeq NM_199311)
Tmem273	2.313	28.932	68.317	0.000100112	0.0138168	Mus musculus transmembrane protein 273 (Tmem273), mRNA. (from RefSeq NM_001163616)
Pira2	2.311	232.157	537.557	1.05708e-05	0.002843	Mus musculus paired-Ig-like receptor A2 (Pira2), mRNA. (from RefSeq NM_011089)
Crem	2.307	234.288	542.621	0.000345069	0.0287256	Mus musculus cAMP responsive element modulator (Crem), transcript variant 6, mRNA. (from RefSeq NM_001110858)
Coro1a	2.307	1420.87	3278.92	0.000588433	0.0398198	Mus musculus coronin, actin binding protein 1A (Coro1a), transcript variant 1, mRNA. (from RefSeq NM_001301374)
Pstpip1	2.297	129.099	296.916	7.09165e-06	0.00225407	Mus musculus proline-serine-threonine phosphatase-interacting protein 1 (Pstpip1), mRNA. (from RefSeq NM_011193)
Ccl9	2.278	1011.69	2306.79	7.697e-05	0.0116164	Mus musculus chemokine (C-C motif) ligand 9 (Ccl9), mRNA. (from RefSeq NM_011338)
Ier3	2.275	439.212	1000.99	0.000576245	0.0394572	Mus musculus immediate early response 3 (Ier3), mRNA. (from RefSeq NM_133662)
Gm15922	2.269	178.032	404.773	2.34882e-05	0.00507975	Gm15922 (from geneSymbol)
Cd69	2.269	43.672	98.645	0.000568168	0.0392073	Mus musculus CD69 antigen (Cd69), mRNA. (from RefSeq NM_001033122)
Stx11	2.256	111.272	252.109	0.000263149	0.0241063	Mus musculus syntaxin 11 (Stx11), transcript variant 1, mRNA. (from RefSeq NM_029075)
Plaur	2.252	496.22	1119.48	0.000229137	0.0218493	Mus musculus plasminogen activator, urokinase receptor (Plaur), mRNA. (from RefSeq NM_011113)
Cfp	2.249	601.07	1353.32	0.000524098	0.037524	Mus musculus complement factor properdin (Cfp), mRNA. (from RefSeq NM_008823)
C5ar1	2.247	273.213	615.323	0.000213138	0.0208447	Mus musculus complement component 5a receptor 1 (C5ar1), transcript variant 1, mRNA. (from RefSeq NM_007577)
Spi1	2.243	355.824	798.272	0.000109287	0.0143288	The sequence shown here is derived from an Ensembl automatic analysis pipeline and should be considered as preliminary data. (from UniProt E9Q6W1)
Rac2	2.233	720.406	1609.45	9.7856e-05	0.0137205	Mus musculus Rac family small GTPase 2 (Rac2), mRNA. (from RefSeq NM_009008)
Milr1	2.22	93.915	209.627	0.000102538	0.0140591	Immunoglobulin-like receptor which plays an inhibitory role in degranulation of mast cells. Negatively regulates IgE- mediated mast cell activation and suppresses the type I immediate hypersensitivity reaction. (from UniProt Q3TB92)
G0s2	2.207	143.325	318.998	4.68082e-06	0.00179743	Mus musculus G0/G1 switch gene 2 (G0s2), mRNA. (from RefSeq NM_008059)
Fxyd5	2.201	781.334	1721.08	3.8725e-06	0.00156225	Mus musculus FXYD domain-containing ion transport regulator 5 (Fxyd5), transcript variant 1, mRNA. (from RefSeq NM_001111073)
Pla2g7	2.177	892.564	1944.7	1.48418e-05	0.00363988	The sequence shown here is derived from an Ensembl automatic analysis pipeline and should be considered as preliminary data. (from UniProt E9Q6J0)
Kcnj8	2.175	779.744	1697.76	0.00014767	0.0167758	Mus musculus potassium inwardly-rectifying channel, subfamily J, member 8 (Kcnj8), transcript variant 1, mRNA. (from RefSeq NM_008428)
Rspo1	2.165	32.015	70.701	0.000579312	0.0394572	Mus musculus R-spondin 1 (Rspo1), mRNA. (from RefSeq NM_138683)
Cd302	2.153	494.682	1067.33	0.00022817	0.0218493	Mus musculus CD302 antigen (Cd302), transcript variant 2, mRNA. (from RefSeq NM_025422)
Cd86	2.147	162.322	348.509	4.72102e-05	0.00829014	Mus musculus CD86 antigen (Cd86), mRNA. (from RefSeq NM_019388)
Bnip3	2.128	361.856	771.291	0.000139254	0.0163199	Mus musculus BCL2/adenovirus E1B interacting protein 3 (Bnip3), mRNA. (from RefSeq NM_009760)
Vpreb3	2.125	22.297	47.654	0.000778102	0.0484363	The sequence shown here is derived from an Ensembl automatic analysis pipeline and should be considered as preliminary data. (from UniProt D3Z6J4)
Gm6532	2.122	149.842	319.713	0.00035642	0.0295533	Gm6532 (from geneSymbol)
Was	2.117	124.225	263.805	0.000196306	0.0201868	Mus musculus Wiskott-Aldrich syndrome (Was), mRNA. (from RefSeq NM_009515)
Aoah	2.114	163.019	346.201	0.000400771	0.0316067	Mus musculus acyloxyacyl hydrolase (Aoah), transcript variant 1, mRNA. (from RefSeq NM_012054)
Iglc3	2.1	396.732	833.391	0.000108812	0.0143288	Iglc3 (from geneSymbol)
Itgb2	2.096	759.784	1593.48	2.57512e-06	0.00133378	Mus musculus integrin beta 2 (Itgb2), transcript variant 1, mRNA. (from RefSeq NM_008404)
Samsn1	2.092	107.322	225.888	2.73062e-06	0.00133378	Mus musculus SAM domain, SH3 domain and nuclear localization signals, 1 (Samsn1), mRNA. (from RefSeq NM_023380)
Arhgdib	2.092	581.374	1217.02	2.97135e-05	0.00611108	Mus musculus Rho, GDP dissociation inhibitor (GDI) beta (Arhgdib), transcript variant 4, mRNA. (from RefSeq NM_001301305)
1600014C10Rik	2.079	420.854	876.091	0.000756436	0.0475142	Mus musculus RIKEN cDNA 1600014C10 gene (1600014C10Rik), transcript variant 1, mRNA. (from RefSeq NM_001085385)
Cd14	2.076	1805.94	3752.31	0.000587693	0.0398198	Mus musculus CD14 antigen (Cd14), mRNA. (from RefSeq NM_009841)
Gpm6b	2.022	313.32	634.189	1.1512e-05	0.00305696	Mus musculus glycoprotein m6b (Gpm6b), transcript variant 8, mRNA. (from RefSeq NM_001177961)
Cybb	2.014	798.86	1609	0.000433762	0.03285	Mus musculus cytochrome b-245, beta polypeptide (Cybb), mRNA. (from RefSeq NM_007807)
Emb	2.011	760.298	1530.56	8.63019e-05	0.0129317	Emb (from geneSymbol)
Mptx2	-47.42	3461.11	73.115	2.00574e-06	0.00123754	Mus musculus mucosal pentraxin 2 (Mptx2), mRNA. (from RefSeq NM_001205011)
Mptx1	-43.844	36327.6	828.737	9.58919e-07	0.000914373	Mus musculus mucosal pentraxin 1 (Mptx1), mRNA. (from RefSeq NM_025470)
Wnt8b	-26.492	28.533	0.978	5.67426e-07	0.000700204	Mus musculus wingless-type MMTV integration site family, member 8B (Wnt8b), mRNA. (from RefSeq NM_011720)
Ighv2-9	-24.149	295.717	12.175	7.60541e-05	0.0116026	Ighv2-9 (from geneSymbol)
Ighv1-7	-17.38	695.215	39.845	1.00638e-06	0.000917902	Ighv1-7 (from geneSymbol)
Slc30a10	-15.956	175.833	11.031	5.00796e-15	1.05057e-10	Slc30a10 (from geneSymbol)
Ighv5-6	-14.661	383.598	26.015	4.79817e-06	0.00179743	Ighv5-6 (from geneSymbol)
Ighv3-2	-14.084	57.503	3.963	0.000147413	0.0167758	Ighv3-2 (from geneSymbol)
Klk15	-14.053	31.251	2.365	0.000178202	0.0190731	Mus musculus kallikrein related-peptidase 15 (Klk15), mRNA. (from RefSeq NM_174865)
Slc37a2	-12.896	8559.26	663.969	1.66935e-06	0.0011722	Mus musculus solute carrier family 37 (glycerol-3-phosphate transporter), member 2 (Slc37a2), transcript variant 2, mRNA. (from RefSeq NM_020258)
Ighv5-9	-10.786	324.124	29.832	9.53202e-05	0.0136029	Ighv5-9 (from geneSymbol)
Ighv1-4	-10.54	322.488	30.489	2.92583e-05	0.00611108	Ighv1-4 (from geneSymbol)
Ighv8-5	-10.274	137.255	13.176	0.000201284	0.0204722	Ighv8-5 (from geneSymbol)
5430427M07Rik	-8.604	93.67	10.813	1.38948e-05	0.00355471	Mus musculus RIKEN cDNA 5430427M07 gene (5430427M07Rik), long non-coding RNA. (from RefSeq NR_045858)
Myoc	-8.41	26.211	3.416	0.000488045	0.0356732	Mus musculus myocilin (Myoc), mRNA. (from RefSeq NM_010865)
Ighv9-2	-8.144	255.876	31.169	0.000286802	0.0253475	Ighv9-2 (from geneSymbol)
Myh2	-7.904	36.796	4.345	7.90798e-07	0.00080635	Mus musculus myosin, heavy polypeptide 2, skeletal muscle, adult (Myh2), mRNA. (from RefSeq NM_001039545)
Igkv1-88	-7.786	47.977	6.383	0.000789906	0.0487372	Igkv1-88 (from geneSymbol)
Igkv6-20	-7.696	239.957	31.089	0.000254727	0.0235404	Igkv6-20 (from geneSymbol)
Igkv17-121	-7.598	1196.37	157.378	0.000548442	0.0382233	Igkv17-121 (from geneSymbol)
Ighv1-9	-7.43	394.793	52.893	3.065e-05	0.00613729	Ighv1-9 (from geneSymbol)
Itih2	-7.422	301.002	40.445	1.73225e-07	0.000279531	Mus musculus inter-alpha trypsin inhibitor, heavy chain 2 (Itih2), mRNA. (from RefSeq NM_010582)
5033404E19Rik	-7.123	105.401	15.13	6.55556e-07	0.000723803	5033404E19Rik (from geneSymbol)
Ighv9-4	-7.027	151.516	21.288	3.88818e-05	0.00709273	Ighv9-4 (from geneSymbol)
Pla2g4c	-6.925	328.404	47.344	0.000267284	0.0243124	Pla2g4c (from geneSymbol)
Ighg1	-6.675	1389.24	208.002	0.000109072	0.0143288	Ighg1 (from geneSymbol)
Gm2061	-6.487	36.049	5.646	0.000148239	0.0167758	Mus musculus predicted gene 2061 (Gm2061), long non-coding RNA. (from RefSeq NR_040305)
Trpm6	-6.004	2946.2	490.257	2.9002e-06	0.00135201	Mus musculus transient receptor potential cation channel, subfamily M, member 6 (Trpm6), transcript variant 1, mRNA. (from RefSeq NM_153417)
Hepacam	-5.241	38.425	7.152	0.0002907	0.0253475	Mus musculus hepatocyte cell adhesion molecule (Hepacam), mRNA. (from RefSeq NM_175189)
Ces1b	-5.23	40.26	7.722	3.66609e-05	0.00680595	Mus musculus carboxylesterase 1B (Ces1b), mRNA. (from RefSeq NM_001081372)
Igkv6-25	-4.998	976.561	195.114	2.36591e-10	1.2408e-06	Igkv6-25 (from geneSymbol)
Tnnt2	-4.969	148.985	29.882	1.7322e-06	0.0011722	Mus musculus troponin T2, cardiac (Tnnt2), transcript variant 4, mRNA. (from RefSeq NM_001130177)
Gm10873	-4.774	26.933	5.435	0.000127944	0.0155842	Gm10873 (from geneSymbol)
Tgm3	-4.772	27307.2	5721.87	3.17856e-06	0.00141872	Mus musculus transglutaminase 3, E polypeptide (Tgm3), mRNA. (from RefSeq NM_009374)
Gm17322	-4.739	53.568	11.396	0.000762751	0.0477642	Gm17322 (from geneSymbol)
Ighv10-1	-4.51	497.835	110.48	0.000114856	0.0147818	Ighv10-1 (from geneSymbol)
Tmprss13	-4.293	145.299	33.889	5.56632e-07	0.000700204	Mus musculus transmembrane protease, serine 13 (Tmprss13), mRNA. (from RefSeq NM_001013373)
Igkv6-23	-4.214	1724.96	409.148	0.000716603	0.0459622	Igkv6-23 (from geneSymbol)
Odf3b	-3.992	52.928	12.975	0.000502276	0.0365695	Odf3b (from geneSymbol)
BC018473	-3.967	25.194	6.173	0.0001848	0.0193837	Mus musculus cDNA sequence BC018473 (BC018473), long non-coding RNA. (from RefSeq NR_003364)
Kif27	-3.905	40.235	9.912	0.000663358	0.0440378	Plays an essential role in motile ciliogenesis. (from UniProt Q7M6Z4)
Tppp	-3.872	1925.15	496.731	3.36615e-05	0.00653844	Tppp (from geneSymbol)
Dpp10	-3.776	159.725	42.386	0.000400203	0.0316067	Mus musculus dipeptidylpeptidase 10 (Dpp10), mRNA. (from RefSeq NM_199021)
Slc34a2	-3.741	1652.12	441.84	6.30938e-06	0.0020681	The sequence shown here is derived from an Ensembl automatic analysis pipeline and should be considered as preliminary data. (from UniProt E9QAX5)
Atp12a	-3.711	5035.21	1356.91	1.81321e-05	0.00417995	Mus musculus ATPase, H+/K+ transporting, nongastric, alpha polypeptide (Atp12a), mRNA. (from RefSeq NM_138652)
Sh2d7	-3.57	142.822	39.68	0.000330146	0.0278145	Event=Alternative splicing; Named isoforms=2; Name=1; IsoId=Q8BI17-1; Sequence=Displayed; Note=No experimental confirmation available; Name=2; IsoId=Q8BI17-2; Sequence=VSP_034233; Note=No experimental confirmation available; (from UniProt Q8BI17)
Tmem132c	-3.56	60.495	16.515	0.000288812	0.0253475	Mus musculus transmembrane protein 132C (Tmem132c), mRNA. (from RefSeq NM_175432)
Clca1	-3.55	294013	82825.8	5.42056e-06	0.00183407	Mus musculus chloride channel accessory 1 (Clca1), mRNA. (from RefSeq NM_017474)
Gal3st2c	-3.461	1835.22	530.338	1.99983e-05	0.00451102	Mus musculus galactose-3-O-sulfotransferase 2C (Gal3st2c), mRNA. (from RefSeq NM_001039219)
Slc20a1	-3.374	7144.05	2117.08	0.000105791	0.0142262	Mus musculus solute carrier family 20, member 1 (Slc20a1), transcript variant 1, mRNA. (from RefSeq NM_015747)
Rims4	-3.369	205.132	60.462	2.33724e-06	0.00132211	Mus musculus regulating synaptic membrane exocytosis 4 (Rims4), mRNA. (from RefSeq NM_183023)
Edn1	-3.364	972.159	289.145	0.000712694	0.0458617	Mus musculus endothelin 1 (Edn1), mRNA. (from RefSeq NM_010104)
Lrat	-3.305	109.151	33.011	0.000382845	0.0311291	Mus musculus lecithin-retinol acyltransferase (phosphatidylcholine-retinol-O-acyltransferase) (Lrat), mRNA. (from RefSeq NM_023624)
Btnl9	-3.256	79.279	23.964	0.000210003	0.0208447	Mus musculus butyrophilin-like 9 (Btnl9), mRNA. (from RefSeq NM_172793)
Cyp2d12	-3.248	885.919	273.178	0.000290958	0.0253475	Cyp2d12 (from geneSymbol)
Rims2	-3.132	71.772	22.433	0.000315811	0.0269312	Rims2 (from geneSymbol)
Esrrg	-3.056	155.399	50.468	3.66886e-06	0.00153931	The sequence shown here is derived from an Ensembl automatic analysis pipeline and should be considered as preliminary data. (from UniProt D3Z2J0)
Gm32540	-2.969	50.931	16.755	3.78437e-05	0.00696391	Gm32540 (from geneSymbol)
Fmo4	-2.955	229.202	77.681	0.000756494	0.0475142	This protein is involved in the oxidative metabolism of a variety of xenobiotics such as drugs and pesticides (By similarity). (from UniProt Q8VHG0)
AI854703	-2.93	1085.86	370.162	1.31717e-10	9.21052e-07	AI854703 (from geneSymbol)
Chrm2	-2.838	753.173	264.807	0.000247182	0.0232528	Mus musculus cholinergic receptor, muscarinic 2, cardiac (Chrm2), mRNA. (from RefSeq NM_203491)
H1f4	-2.741	519.874	189.173	5.58069e-05	0.00936574	NA
Itga8	-2.705	339.04	124.658	4.61745e-05	0.00820888	Mus musculus integrin alpha 8 (Itga8), transcript variant 1, mRNA. (from RefSeq NM_001001309)
H1f3	-2.681	561.737	209.12	0.000180616	0.0191237	NA
Dpyd	-2.656	558.705	209.981	0.000365836	0.0302146	Mus musculus dihydropyrimidine dehydrogenase (Dpyd), mRNA. (from RefSeq NM_170778)
Kcnf1	-2.578	1165.78	451.507	6.28405e-05	0.00998687	Mus musculus potassium voltage-gated channel, subfamily F, member 1 (Kcnf1), mRNA. (from RefSeq NM_201531)
H1f2	-2.548	8311.6	3261.91	0.000118159	0.0149322	NA
Fbxo32	-2.542	3966.71	1559.86	0.000526802	0.0375893	Mus musculus F-box protein 32 (Fbxo32), mRNA. (from RefSeq NM_026346)
Scel	-2.477	133.452	53.291	0.000684773	0.0451735	Scel (from geneSymbol)
Eno3	-2.459	2984.49	1214.2	0.000512424	0.0369403	2-phospho-D-glycerate = phosphoenolpyruvate + H(2)O. (from UniProt Q5SX59)
Adrb3	-2.442	65.496	26.818	0.000427487	0.0326932	Mus musculus adrenergic receptor, beta 3 (Adrb3), mRNA. (from RefSeq NM_013462)
Cttnbp2	-2.405	457.529	189.523	0.000787644	0.0487372	Cttnbp2 (from geneSymbol)
Klb	-2.369	228.034	96.051	2.12139e-05	0.00468448	Mus musculus klotho beta (Klb), mRNA. (from RefSeq NM_031180)
Edn2	-2.357	243.354	103.108	0.000130897	0.015602	Mus musculus endothelin 2 (Edn2), mRNA. (from RefSeq NM_007902)
Hoxd10	-2.334	36.007	15.544	0.000577679	0.0394572	Mus musculus homeobox D10 (Hoxd10), mRNA. (from RefSeq NM_013554)
Shisa2	-2.32	1765.14	760.745	0.000532856	0.0377644	Mus musculus shisa family member 2 (Shisa2), mRNA. (from RefSeq NM_145463)
Esr2	-2.307	61.782	26.196	0.000571391	0.0393005	Nuclear hormone receptor. Binds estrogens with an affinity similar to that of ESR1 (ER-alpha), and activates expression of reporter genes containing estrogen response elements (ERE) in an estrogen-dependent manner. May play a role in ovarian follicular growth and maturation. (from UniProt O08537)
Avpr1b	-2.219	53.466	23.623	0.000554883	0.0385442	Mus musculus arginine vasopressin receptor 1B (Avpr1b), mRNA. (from RefSeq NM_011924)
Nlrp10	-2.162	249.449	115.301	0.000378933	0.0309309	Mus musculus NLR family, pyrin domain containing 10 (Nlrp10), mRNA. (from RefSeq NM_175532)
Rasgrf2	-2.16	264.763	121.771	0.000388331	0.0313323	Contains 1 N-terminal Ras-GEF domain. (from UniProt F7B9R2)
Tub	-2.14	95.591	44.212	0.000693009	0.0452048	Tub (from geneSymbol)
Pck1	-2.135	4737.13	2218.41	0.000286771	0.0253475	Mus musculus phosphoenolpyruvate carboxykinase 1, cytosolic (Pck1), mRNA. (from RefSeq NM_011044)
Abat	-2.112	7498.41	3549.4	3.50117e-06	0.00153016	Mus musculus 4-aminobutyrate aminotransferase (Abat), transcript variant 1, mRNA. (from RefSeq NM_172961)
Pdp2	-2.094	1176.15	560.81	0.000396373	0.0315969	Mus musculus pyruvate dehyrogenase phosphatase catalytic subunit 2 (Pdp2), mRNA. (from RefSeq NM_001024606)
Coq8a	-2.093	1082.89	517.263	0.000169342	0.0184065	Mus musculus coenzyme Q8A (Coq8a), transcript variant 2, mRNA. (from RefSeq NM_001163290)
Gm11775	-2.071	92.287	44.346	0.000397634	0.0315969	Gm11775 (from geneSymbol)
Stum	-2.025	1223.96	603.764	0.000655781	0.0436729	Mus musculus mechanosensory transduction mediator (Stum), mRNA. (from RefSeq NM_001081227)
Slc15a1	-2.007	3358.09	1673.01	8.04016e-06	0.00234259	Mus musculus solute carrier family 15 (oligopeptide transporter), member 1 (Slc15a1), mRNA. (from RefSeq NM_053079)
1600014C10Rik	2.079	420.854	876.091	0.000756436	0.0475142	Mus musculus RIKEN cDNA 1600014C10 gene (1600014C10Rik), transcript variant 1, mRNA. (from RefSeq NM_001085385)
A630023A22Rik	2.401	14.308	34.67	0.000249826	0.0232926	Mus musculus RIKEN cDNA A630023A22 gene (A630023A22Rik), mRNA. (from RefSeq NM_001251843)
C920009B18Rik	3.333	14.591	48.114	1.20506e-05	0.00315998	Mus musculus RIKEN cDNA C920009B18 gene (C920009B18Rik), long non-coding RNA. (from RefSeq NR_015465)
AB124611	4.426	125.139	556.297	1.80324e-06	0.00118213	Mus musculus cDNA sequence AB124611 (AB124611), transcript variant 1, mRNA. (from RefSeq NM_001198794)

## Sheet: D80 colonic tissue
Symbol	Fold (KO/WT)	Mean in WT	Mean in KO	p-value	adj. p-value	Description
Ighv9-1	9.572	35.516	342.149	1.773e-05	0.0207574	Ighv9-1 (from geneSymbol)
Il11	6.976	26.442	185.967	2.32042e-05	0.0207574	Mus musculus interleukin 11 (Il11), transcript variant 1, mRNA. (from RefSeq NM_008350)
Acod1	5.57	42.217	238.558	1.46876e-05	0.0200542	Mus musculus aconitate decarboxylase 1 (Acod1), mRNA. (from RefSeq NM_008392)
Clec4e	5.486	26.051	144.479	2.5236e-05	0.0209301	Mus musculus C-type lectin domain family 4, member e (Clec4e), mRNA. (from RefSeq NM_019948)
Mmp3	5.461	272.655	1487.51	5.46854e-06	0.0120946	Mus musculus matrix metallopeptidase 3 (Mmp3), mRNA. (from RefSeq NM_010809)
Hp	5.264	464.709	2449.37	5.42208e-05	0.0325703	Mus musculus haptoglobin (Hp), transcript variant 1, mRNA. (from RefSeq NM_017370)
Saa3	5.014	545.311	2736.33	6.81365e-06	0.0135626	Mus musculus serum amyloid A 3 (Saa3), mRNA. (from RefSeq NM_011315)
Il1f9	4.876	9.284	46.535	5.56339e-05	0.0325703	Mus musculus interleukin 1 family, member 9 (Il1f9), mRNA. (from RefSeq NM_153511)
Fpr1	4.317	9.525	42.659	2.64122e-05	0.0210294	Mus musculus formyl peptide receptor 1 (Fpr1), mRNA. (from RefSeq NM_013521)
Cxcl10	3.909	105.901	416.535	9.66865e-06	0.0160379	Cxcl10 (from geneSymbol)
Cxcl9	3.723	436.072	1626.9	8.49172e-06	0.0153662	Mus musculus chemokine (C-X-C motif) ligand 9 (Cxcl9), mRNA. (from RefSeq NM_008599)
Fpr2	3.57	22.188	80.846	4.82346e-05	0.0300034	Fpr2 (from geneSymbol)
Ubd	3.54	444.683	1578.56	4.72132e-09	4.69889e-05	Mus musculus ubiquitin D (Ubd), mRNA. (from RefSeq NM_023137)
Tgtp1	3.419	872.814	2986.92	9.09094e-05	0.0476198	Mus musculus T cell specific GTPase 1 (Tgtp1), mRNA. (from RefSeq NM_011579)
Tgtp2	3.319	1047.98	3481.4	8.07859e-05	0.0446679	Mus musculus T cell specific GTPase 2 (Tgtp2), mRNA. (from RefSeq NM_001145164)
Trdc	3.141	18.336	57.246	5.73423e-07	0.00380466	Trdc (from geneSymbol)
Chil1	3.136	36.403	116.809	3.97121e-05	0.0272576	Carbohydrate-binding lectin with a preference for chitin. May play a role in defense against pathogens, or in tissue remodeling. May play an important role in the capacity of cells to respond to and cope with changes in their environment (By similarity). (from UniProt Q61362)
F10	3.124	24.839	77.972	2.16872e-09	4.31685e-05	Mus musculus coagulation factor X (F10), transcript variant 2, mRNA. (from RefSeq NM_007972)
Bdkrb1	3.093	47.265	148.309	2.40969e-06	0.00856844	This is a receptor for bradykinin. Could be a factor in chronic pain and inflammation. (from UniProt Q61125)
Ccl2	2.905	70.238	201.224	1.61199e-05	0.0200542	Mus musculus chemokine (C-C motif) ligand 2 (Ccl2), mRNA. (from RefSeq NM_011333)
Serpina10	2.82	20.905	58.937	1.58569e-05	0.0200542	Mus musculus serine (or cysteine) peptidase inhibitor, clade A (alpha-1 antiproteinase, antitrypsin), member 10 (Serpina10), transcript variant 1, mRNA. (from RefSeq NM_144834)
Sirpb1a	2.545	61.827	155.213	9.74696e-05	0.049747	Sirpb1a (from geneSymbol)
Sirpb1b	2.543	83.662	212.862	2.09438e-05	0.0207574	Sirpb1b (from geneSymbol)
Ifi44	2.511	119.463	302.549	2.5828e-06	0.00856844	Mus musculus interferon-induced protein 44 (Ifi44), transcript variant 1, mRNA. (from RefSeq NM_133871)
Sirpb1c	2.431	109.54	265.735	3.45157e-05	0.0245846	The sequence shown here is derived from an Ensembl automatic analysis pipeline and should be considered as preliminary data. (from UniProt F6UP26)
Timp1	2.394	161.26	383.652	2.37999e-06	0.00856844	Mus musculus tissue inhibitor of metalloproteinase 1 (Timp1), transcript variant 2, mRNA. (from RefSeq NM_011593)
Mmp25	2.085	48.808	102.057	2.08966e-05	0.0207574	Mus musculus matrix metallopeptidase 25 (Mmp25), transcript variant 2, mRNA. (from RefSeq NM_001320258)
Cyp2e1	-4.704	268.722	57.247	2.21882e-05	0.0207574	Mus musculus cytochrome P450, family 2, subfamily e, polypeptide 1 (Cyp2e1), mRNA. (from RefSeq NM_021282)
Adipoq	-4.633	198.663	42.724	9.07701e-05	0.0476198	Mus musculus adiponectin, C1Q and collagen domain containing (Adipoq), mRNA. (from RefSeq NM_009605)
Slc5a7	-2.912	76.758	26.218	3.45826e-05	0.0245846	Mus musculus solute carrier family 5 (choline transporter), member 7 (Slc5a7), mRNA. (from RefSeq NM_022025)
Brinp2	-2.775	84.993	30.792	7.09642e-05	0.0403584	Brinp2 (from geneSymbol)
Slc18a3	-2.541	62.04	24.427	1.11684e-05	0.0171005	Mus musculus solute carrier family 18 (vesicular monoamine), member 3 (Slc18a3), mRNA. (from RefSeq NM_021712)
Thrsp	-2.516	93.335	36.811	4.83093e-06	0.0120946	Mus musculus thyroid hormone responsive (Thrsp), mRNA. (from RefSeq NM_009381)
Dpp10	-2.429	111.364	45.656	4.30425e-05	0.0276375	Mus musculus dipeptidylpeptidase 10 (Dpp10), mRNA. (from RefSeq NM_199021)
Chrna3	-2.405	179.455	74.055	4.29344e-05	0.0276375	After binding acetylcholine, the AChR responds by an extensive change in conformation that affects all subunits and leads to opening of an ion-conducting channel across the plasma membrane (By similarity). (from UniProt Q8R4G9)

## Sheet: tumor
Symbol	Fold (KO/WT)	Mean in WT	Mean in KO	p-value	adj.p-value	Description
A330102I10Rik	7.172	4.371	31.534	0.00844535	0.987216	A330102I10Rik (from geneSymbol)
Defa25	6.853	13.996	96.075	0.000104447	0.987216	Mus musculus defensin, alpha, 25 (Defa25), mRNA. (from RefSeq NM_007849)
Defa-ps18	6.248	18.7	116.836	0.000207693	0.987216	Defa-ps18 (from geneSymbol)
Defa41	6.19	334.284	2069.31	0.00293979	0.987216	NA
Defa28	6.044	19.785	119.652	0.000208908	0.987216	Mus musculus defensin, alpha, 28 (Defa28), mRNA. (from RefSeq NM_001177523)
Defa21	5.821	591.047	3440.71	0.00370783	0.987216	Mus musculus defensin, alpha, 21 (Defa21), mRNA. (from RefSeq NM_183253)
Scgb2b30	5.782	8.521	49.552	0.000564759	0.987216	Scgb2b30 (from geneSymbol)
Scgb2b6	5.672	9.244	52.776	0.001018	0.987216	Scgb2b6 (from geneSymbol)
Defa22	5.477	682.203	3736.5	0.00467281	0.987216	Mus musculus defensin, alpha, 22 (Defa22), mRNA. (from RefSeq NM_207658)
Defa29	5.454	12.69	69.349	0.00164015	0.987216	Mus musculus defensin, alpha, 29 (Defa29), mRNA. (from RefSeq NM_007844)
Scgb2b33	5.172	9.319	48.474	0.00105701	0.987216	Scgb2b33 (from geneSymbol)
Scgb2b15	4.933	529.827	2613.65	0.00450608	0.987216	Mus musculus secretoglobin, family 2B, member 15 (Scgb2b15), mRNA. (from RefSeq NM_001281523)
Gm37194	4.887	12.261	60.517	0.00100232	0.987216	Gm37194 (from geneSymbol)
Defa33	4.772	3696.23	17636.8	0.00843509	0.987216	Mus musculus defensin, alpha, 33 (Defa33), mRNA. (from RefSeq NM_001270555)
Defa32	4.729	3550.61	16791.7	0.00868553	0.987216	Mus musculus defensin, alpha, 32 (Defa32), mRNA. (from RefSeq NM_001177521)
Defa-ps1	4.689	54.717	256.489	0.00160896	0.987216	Mus musculus defensin, alpha, pseudogene 1 (Defa-ps1), non-coding RNA. (from RefSeq NR_003146)
Defa27	4.663	6.622	31.076	0.00210793	0.987216	Mus musculus defensin, alpha, 27 (Defa27), mRNA. (from RefSeq NM_001170955)
Defa2	4.662	3827.44	17844.8	0.00931856	0.987216	Mus musculus defensin, alpha, 2 (Defa2), mRNA. (from RefSeq NM_001195634)
Scgb2b11	4.653	5.392	25.404	0.00821238	0.987216	Mus musculus secretoglobin, family 2B, member 11 (Scgb2b11), mRNA. (from RefSeq NM_001310657)
Defa20	4.618	3681.83	17001	0.00962263	0.987216	Mus musculus defensin, alpha, 20 (Defa20), mRNA. (from RefSeq NM_183268)
Defa38	4.581	24.641	113.163	0.00436704	0.987216	NA
Scgb2b10	4.556	156.628	713.952	0.00038399	0.987216	Scgb2b10 (from geneSymbol)
Defa26	4.143	19.649	81.85	0.000351474	0.987216	Mus musculus defensin, alpha, 26 (Defa26), mRNA. (from RefSeq NM_001079933)
Gm14859	4.009	5.941	24.22	0.00555801	0.987216	Gm14859 (from geneSymbol)
Scgb2b12	3.985	13.659	55.021	0.00255515	0.987216	Mus musculus secretoglobin, family 2B, member 12 (Scgb2b12), mRNA. (from RefSeq NM_001281508)
Scgb2b19	3.977	12.164	48.919	0.00349256	0.987216	Mus musculus secretoglobin, family 2B, member 19 (Scgb2b19), mRNA. (from RefSeq NM_001199336)
Wfdc21	3.723	21.999	82.04	0.00214438	0.987216	Mus musculus WAP four-disulfide core domain 21 (Wfdc21), mRNA. (from RefSeq NM_183249)
Gm12896	3.544	473.172	1677.76	0.000610753	0.987216	Gm12896 (from geneSymbol)
Gm12895	3.544	473.172	1677.76	0.000610753	0.987216	Gm12895 (from geneSymbol)
Gm33782	3.519	26.161	92.639	0.000240954	0.987216	Gm33782 (from geneSymbol)
Scml2	3.455	8.73	30.213	0.00895804	0.987216	Scml2 (from geneSymbol)
Gm25911	3.453	1051.74	3632.51	0.000877054	0.987216	Gm25911 (from geneSymbol)
Gm24270	3.43	1802.68	6183.77	0.000822801	0.987216	Gm24270 (from geneSymbol)
Gm24187	3.428	1518.66	5207.03	0.000890178	0.987216	Gm24187 (from geneSymbol)
Gm23935	3.417	3436.89	11743.9	0.000675119	0.987216	Gm23935 (from geneSymbol)
Gm6723	3.395	8.725	30.119	0.000129518	0.987216	Gm6723 (from geneSymbol)
Scgb1b18	3.352	11.825	40.004	0.00900781	0.987216	Scgb1b18 (from geneSymbol)
Scgb1b11	3.352	11.825	40.004	0.00900781	0.987216	Scgb1b11 (from geneSymbol)
Gm7442	3.335	21.706	73.049	0.00229741	0.987216	Gm7442 (from geneSymbol)
Hoxb6	3.192	36.716	117.035	0.00111007	0.987216	Sequence-specific transcription factor which is part of a developmental regulatory system that provides cells with specific positional identities on the anterior-posterior axis. (from UniProt P09023)
Retnlg	3.186	195.373	622.301	0.00599123	0.987216	Mus musculus resistin like gamma (Retnlg), mRNA. (from RefSeq NM_181596)
Gm31597	3.182	21.338	68.481	0.00163436	0.987216	Gm31597 (from geneSymbol)
Gm24245	3.172	155.315	493.386	0.00251102	0.987216	Gm24245 (from geneSymbol)
Ang4	3.164	2162.22	6841.48	0.00314986	0.987216	Mus musculus angiogenin, ribonuclease A family, member 4 (Ang4), mRNA. (from RefSeq NM_177544)
Gng10	3.131	30.877	97.306	0.00379306	0.987216	Mus musculus guanine nucleotide binding protein (G protein), gamma 10 (Gng10), mRNA. (from RefSeq NM_025277)
Aqp5	3.002	6.771	20.388	0.0039042	0.987216	Mus musculus aquaporin 5 (Aqp5), mRNA. (from RefSeq NM_009701)
Gm8662	2.952	11.509	34.437	0.00637421	0.987216	Gm8662 (from geneSymbol)
mt-Tp	2.846	514.96	1466.28	0.0097457	0.987216	mt-Tp (from geneSymbol)
1810063I02Rik	2.803	18.39	51.992	0.00187005	0.987216	Mus musculus RIKEN cDNA 1810063I02 gene (1810063I02Rik), long non-coding RNA. (from RefSeq NR_130986)
1700007L15Rik	2.78	50.354	140.82	0.0021291	0.987216	1700007L15Rik (from geneSymbol)
Hoxb7	2.701	55.796	150.604	0.000302198	0.987216	Mus musculus homeobox B7 (Hoxb7), mRNA. (from RefSeq NM_010460)
Gm10086	2.678	752.022	2014.6	0.00333663	0.987216	Gm10086 (from geneSymbol)
Gm10154	2.619	925.328	2424.27	0.00306791	0.987216	Gm10154 (from geneSymbol)
Tnfsf18	2.562	16.107	41.705	0.00771098	0.987216	Mus musculus tumor necrosis factor (ligand) superfamily, member 18 (Tnfsf18), mRNA. (from RefSeq NM_183391)
Gm7857	2.557	57.493	147.859	0.00287252	0.987216	Gm7857 (from geneSymbol)
Adig	2.544	13.293	34.184	0.00490207	0.987216	Mus musculus adipogenin (Adig), mRNA. (from RefSeq NM_145635)
Rpl34-ps2	2.503	70.825	178.023	0.00449613	0.987216	Rpl34-ps2 (from geneSymbol)
Gm9396	2.49	3737.47	9306.54	0.0033668	0.987216	Gm9396 (from geneSymbol)
Tnnt1	2.483	59.405	148.042	0.00547475	0.987216	Mus musculus troponin T1, skeletal, slow (Tnnt1), transcript variant 2, mRNA. (from RefSeq NM_011618)
Mir3091	2.479	11.265	28.4	0.00640716	0.987216	Mus musculus microRNA 3091 (Mir3091), microRNA. (from RefSeq NR_037274)
Gm48684	2.456	8.446	21.006	0.00957838	0.987216	Gm48684 (from geneSymbol)
Gm7467	2.454	12.347	30.833	0.00180929	0.987216	Mus musculus predicted gene 7467 (Gm7467), long non-coding RNA. (from RefSeq NR_152171)
Ramp1	2.44	1077.99	2631.51	0.00238998	0.987216	Mus musculus receptor (calcitonin) activity modifying protein 1 (Ramp1), transcript variant 2, mRNA. (from RefSeq NM_178401)
Gm37233	2.434	10.729	26.122	0.00318372	0.987216	Gm37233 (from geneSymbol)
Ccl9	2.409	505.49	1218.61	0.00547473	0.987216	Mus musculus chemokine (C-C motif) ligand 9 (Ccl9), mRNA. (from RefSeq NM_011338)
Gm10275	2.395	6654.41	15935.7	0.00435831	0.987216	Gm10275 (from geneSymbol)
Rps21	2.38	14366.9	34194.3	0.00381969	0.987216	Mus musculus ribosomal protein S21 (Rps21), transcript variant 2, mRNA. (from RefSeq NM_025587)
Gm4705	2.363	3878.46	9165.22	0.00502103	0.987216	Gm4705 (from geneSymbol)
Rpl17-ps7	2.347	33.033	78.291	0.00165658	0.987216	Rpl17-ps7 (from geneSymbol)
Gm13827	2.347	1608.13	3775.68	0.00430556	0.987216	Gm13827 (from geneSymbol)
Defb45	2.343	77.51	182.081	0.00184447	0.987216	Mus musculus defensin beta 45 (Defb45), mRNA. (from RefSeq NM_001037752)
Gm19246	2.335	352.893	825.125	0.00498858	0.987216	Gm19246 (from geneSymbol)
Clps	2.332	463.519	1081.82	0.00428228	0.987216	Mus musculus colipase, pancreatic (Clps), transcript variant 1, mRNA. (from RefSeq NM_025469)
Rpl34-ps1	2.33	5050.9	11770.3	0.0054094	0.987216	Rpl34-ps1 (from geneSymbol)
Gm46542	2.321	333.488	774.854	0.00622794	0.987216	Gm46542 (from geneSymbol)
Rps12-ps4	2.311	1797.56	4155.25	0.00564088	0.987216	Rps12-ps4 (from geneSymbol)
Dnajc15	2.307	849.18	1960.11	0.00803362	0.987216	Mus musculus DnaJ heat shock protein family (Hsp40) member C15 (Dnajc15), mRNA. (from RefSeq NM_025384)
Gm14327	2.304	77.156	178.598	0.00799988	0.987216	Gm14327 (from geneSymbol)
Rpl12	2.3	26656.2	61320.1	0.00478399	0.987216	Mus musculus ribosomal protein L12 (Rpl12), mRNA. (from RefSeq NM_009076)
Gm9416	2.3	42.183	97.871	0.0031002	0.987216	Gm9416 (from geneSymbol)
Wfdc18	2.291	11212.4	25686.5	0.00689353	0.987216	Mus musculus WAP four-disulfide core domain 18 (Wfdc18), mRNA. (from RefSeq NM_007969)
Rps27l	2.283	4213.76	9620.33	0.00797582	0.987216	Mus musculus ribosomal protein S27-like (Rps27l), transcript variant 2, mRNA. (from RefSeq NM_026467)
Rps19-ps7	2.281	2821.57	6436.68	0.00781585	0.987216	Rps19-ps7 (from geneSymbol)
Smim26	2.278	229.225	522.956	0.00834289	0.987216	Mus musculus small integral membrane protein 26 (Smim26), mRNA. (from RefSeq NM_001033297)
Gm20568	2.275	970.158	2207.57	0.00800458	0.987216	Gm20568 (from geneSymbol)
Rps12-ps5	2.272	1100.76	2501.86	0.00945778	0.987216	Rps12-ps5 (from geneSymbol)
Rps12-ps1	2.265	1125.91	2550.49	0.00959844	0.987216	Rps12-ps1 (from geneSymbol)
Gm6030	2.265	649.754	1472.23	0.00770693	0.987216	Gm6030 (from geneSymbol)
Rpl34	2.248	16533.1	37161.2	0.00718135	0.987216	Mus musculus ribosomal protein L34 (Rpl34), transcript variant 1, mRNA. (from RefSeq NM_026724)
Gm15793	2.239	777.815	1742.31	0.0037725	0.987216	Gm15793 (from geneSymbol)
Gm20430	2.237	715.977	1602.37	0.00405037	0.987216	Gm20430 (from geneSymbol)
Ppp2r2b	2.233	15.083	33.616	0.00189742	0.987216	Ppp2r2b (from geneSymbol)
Gm12034	2.233	1300.36	2904.64	0.00504625	0.987216	Gm12034 (from geneSymbol)
Gm6402	2.227	1196.95	2666.11	0.00466291	0.987216	Gm6402 (from geneSymbol)
Ccl11	2.226	118.521	264.352	1.59785e-05	0.266146	Mus musculus chemokine (C-C motif) ligand 11 (Ccl11), mRNA. (from RefSeq NM_011330)
Cox16	2.223	186.967	416.687	0.00489776	0.987216	Mus musculus cytochrome c oxidase assembly protein 16 (Cox16), transcript variant 3, mRNA. (from RefSeq NM_001309809)
Gm6128	2.217	36.071	80.856	0.00609482	0.987216	Gm6128 (from geneSymbol)
Gkn3	2.212	48.776	108.828	0.00122943	0.987216	Mus musculus gastrokine 3 (Gkn3), mRNA. (from RefSeq NM_026860)
Rps13	2.207	14180.4	31296.8	0.00712433	0.987216	Mus musculus ribosomal protein S13 (Rps13), mRNA. (from RefSeq NM_026533)
Pts	2.206	812.115	1792.38	0.00885248	0.987216	Pts (from geneSymbol)
Fmc1	2.2	522.976	1151.62	0.00139973	0.987216	Fmc1 (from geneSymbol)
Ndufa4	2.197	8442.44	18545	0.0091151	0.987216	Mus musculus Ndufa4, mitochondrial complex associated (Ndufa4), mRNA. (from RefSeq NM_010886)
Gm4600	2.197	1381.42	3035.37	0.00865708	0.987216	Gm4600 (from geneSymbol)
Gm10263	2.189	3908.2	8554.13	0.00796154	0.987216	Gm10263 (from geneSymbol)
Gm13192	2.183	3965.79	8657.14	0.00810156	0.987216	Gm13192 (from geneSymbol)
Gm4544	2.182	12.64	27.989	0.00887452	0.987216	Gm4544 (from geneSymbol)
Gm8069	2.176	97.678	213.512	0.00896988	0.987216	Gm8069 (from geneSymbol)
Churc1	2.175	304.543	663.4	0.009176	0.987216	Mus musculus churchill domain containing 1 (Churc1), transcript variant 1, mRNA. (from RefSeq NM_206534)
Rps28	2.166	12689	27491	0.00811815	0.987216	Rps28 (from geneSymbol)
Mmp8	2.165	56.331	121.699	0.00768443	0.987216	Mus musculus matrix metallopeptidase 8 (Mmp8), mRNA. (from RefSeq NM_008611)
Gm15483	2.165	2278.33	4933.76	0.00753379	0.987216	Gm15483 (from geneSymbol)
Rgcc	2.162	541.877	1172.88	0.000701119	0.987216	Mus musculus regulator of cell cycle (Rgcc), mRNA. (from RefSeq NM_025427)
Gm6988	2.159	1080.56	2333.39	0.00918736	0.987216	Gm6988 (from geneSymbol)
Rps13-ps5	2.151	3264.08	7020.84	0.00861138	0.987216	Rps13-ps5 (from geneSymbol)
Rps13-ps1	2.151	4397.24	9459.7	0.00824822	0.987216	Rps13-ps1 (from geneSymbol)
Rpl37rt	2.15	3668.26	7886.46	0.00563823	0.987216	Rpl37rt (from geneSymbol)
4930579K19Rik	2.15	19.66	42.815	0.00674845	0.987216	4930579K19Rik (from geneSymbol)
Rps13-ps2	2.142	4565.45	9778.88	0.00880266	0.987216	Rps13-ps2 (from geneSymbol)
Gm4963	2.14	1264.93	2708.11	0.00930301	0.987216	Gm4963 (from geneSymbol)
Rps25	2.138	17114.9	36591.8	0.00862188	0.987216	Mus musculus ribosomal protein S25 (Rps25), mRNA. (from RefSeq NM_024266)
Gm10443	2.132	6971.68	14863.9	0.00997536	0.987216	Gm10443 (from geneSymbol)
Rps13-ps4	2.131	3998.15	8520.26	0.0086737	0.987216	Rps13-ps4 (from geneSymbol)
Rpl35a-ps5	2.128	2879.78	6129.34	0.00977178	0.987216	Rpl35a-ps5 (from geneSymbol)
Ndufb4c	2.127	1866.74	3970.9	0.00779497	0.987216	Ndufb4c (from geneSymbol)
Gm15843	2.116	993.004	2102.05	0.00711542	0.987216	Gm15843 (from geneSymbol)
F13a1	2.112	179.34	379.221	0.00367066	0.987216	Mus musculus coagulation factor XIII, A1 subunit (F13a1), transcript variant 1, mRNA. (from RefSeq NM_028784)
Gm2225	2.111	2888.92	6100.7	0.00960189	0.987216	Gm2225 (from geneSymbol)
Gm19366	2.1	5178.79	10875.3	0.00917886	0.987216	Gm19366 (from geneSymbol)
Ndufb4	2.097	2015.88	4228.56	0.00821549	0.987216	Mus musculus NADH:ubiquinone oxidoreductase subunit B4 (Ndufb4), mRNA. (from RefSeq NM_026610)
AV356131	2.092	24.53	51.657	0.00352196	0.987216	AV356131 (from geneSymbol)
Rpl37	2.09	13037.3	27247.3	0.00673422	0.987216	Mus musculus ribosomal protein L37 (Rpl37), mRNA. (from RefSeq NM_026069)
Gm2614	2.081	1469.12	3058.15	0.00781587	0.987216	Gm2614 (from geneSymbol)
Acyp2	2.08	122.651	256.199	0.00401181	0.987216	Mus musculus acylphosphatase 2, muscle type (Acyp2), mRNA. (from RefSeq NM_029344)
Rpl39-ps	2.079	7901.29	16429	0.00945502	0.987216	Rpl39-ps (from geneSymbol)
Rpl32	2.069	23671	48965.7	0.00826266	0.987216	Mus musculus ribosomal protein L32 (Rpl32), mRNA. (from RefSeq NM_172086)
Gm16200	2.06	277.419	572.344	0.00582248	0.987216	Gm16200 (from geneSymbol)
Gm12013	2.059	3000.89	6179.72	0.00882085	0.987216	Gm12013 (from geneSymbol)
0610009L18Rik	2.059	34.683	72.043	0.00692704	0.987216	Mus musculus RIKEN cDNA 0610009L18 gene (0610009L18Rik), long non-coding RNA. (from RefSeq NR_038126)
Rps18-ps3	2.056	7797.43	16029.7	0.00841554	0.987216	Rps18-ps3 (from geneSymbol)
Rps27	2.053	17499.9	35925.2	0.00805312	0.987216	Rps27 (from geneSymbol)
Rps18-ps1	2.051	1333.46	2736.21	0.00773284	0.987216	Rps18-ps1 (from geneSymbol)
Timm8b	2.048	1330.56	2725.97	0.00881154	0.987216	Mus musculus translocase of inner mitochondrial membrane 8B (Timm8b), mRNA. (from RefSeq NM_013897)
Gm14097	2.039	54.332	111.572	0.00652194	0.987216	Gm14097 (from geneSymbol)
Gm12643	2.037	78.315	160.5	0.00911883	0.987216	Gm12643 (from geneSymbol)
Rpl32l	2.033	1496.33	3043.19	0.0058076	0.987216	Rpl32l (from geneSymbol)
Rps16	2.024	23614.6	47799.7	0.00855023	0.987216	Mus musculus ribosomal protein S16 (Rps16), mRNA. (from RefSeq NM_013647)
Rps27rt	2.022	4813.1	9731.57	0.00923579	0.987216	Mus musculus ribosomal protein S27, retrogene (Rps27rt), mRNA. (from RefSeq NM_001190258)
Rpl17-ps4	2.022	1191.57	2410.28	0.00776714	0.987216	Rpl17-ps4 (from geneSymbol)
Rd3	2.016	21.217	43.094	0.00680935	0.987216	Mus musculus retinal degeneration 3 (Rd3), transcript variant 1, mRNA. (from RefSeq NM_023727)
Rps7	2.012	24064.4	48418.3	0.00928978	0.987216	Mus musculus ribosomal protein S7 (Rps7), mRNA. (from RefSeq NM_011300)
Rps18	2.011	26642.3	53574.7	0.00806995	0.987216	Rps18 (from geneSymbol)
Gm8062	2.011	319.833	644.247	0.00932016	0.987216	Gm8062 (from geneSymbol)
Rps18-ps5	2.009	9145.62	18376.7	0.00891538	0.987216	NA
Gm7091	2.001	422.021	845.632	0.00785034	0.987216	Gm7091 (from geneSymbol)
Gm6252	2.001	6670.04	13347.9	0.00850102	0.987216	Gm6252 (from geneSymbol)
Igkv1-122	-50.764	404.207	7.933	0.00228975	0.987216	Igkv1-122 (from geneSymbol)
Prf1	-9.328	30.572	3.302	0.0022376	0.987216	Mus musculus perforin 1 (pore forming protein) (Prf1), mRNA. (from RefSeq NM_011073)
Vip	-7.757	45.287	5.799	0.00364499	0.987216	Mus musculus vasoactive intestinal polypeptide (Vip), transcript variant 1, mRNA. (from RefSeq NM_011702)
Cd8a	-5.174	70.454	13.664	0.00572934	0.987216	Mus musculus CD8 antigen, alpha chain (Cd8a), transcript variant 1, mRNA. (from RefSeq NM_001081110)
Ighv4-1	-4.918	46.127	9.401	0.00819164	0.987216	Ighv4-1 (from geneSymbol)
Igkv4-50	-4.805	67.337	13.899	0.00799792	0.987216	Igkv4-50 (from geneSymbol)
Gm43549	-4.296	46.963	10.728	0.00850938	0.987216	Gm43549 (from geneSymbol)
Mx2	-4.269	76.92	17.964	0.00283582	0.987216	Mx2 (from geneSymbol)
Efhb	-3.768	59.692	15.64	0.00133551	0.987216	Mus musculus EF hand domain family, member B (Efhb), mRNA. (from RefSeq NM_172497)
Oas3	-3.554	1409.95	396.707	0.00236723	0.987216	Mus musculus 2'-5' oligoadenylate synthetase 3 (Oas3), mRNA. (from RefSeq NM_145226)
Pcdhgb7	-3.468	30.988	8.971	0.00985183	0.987216	Mus musculus protocadherin gamma subfamily B, 7 (Pcdhgb7), mRNA. (from RefSeq NM_033579)
Gm8221	-3.358	32.899	9.886	0.00742273	0.987216	Gm8221 (from geneSymbol)
Oas2	-3.333	585.464	175.744	0.00693699	0.987216	Mus musculus 2'-5' oligoadenylate synthetase 2 (Oas2), transcript variant 2, mRNA. (from RefSeq NM_145227)
Gm36043	-3.187	33.469	10.566	0.0049395	0.987216	Gm36043 (from geneSymbol)
Dhx58	-3.183	785.481	246.689	0.00634695	0.987216	Mus musculus DEXH (Asp-Glu-X-His) box polypeptide 58 (Dhx58), mRNA. (from RefSeq NM_030150)
Gm7582	-3.146	83.137	26.555	0.00761915	0.987216	Gm7582 (from geneSymbol)
Ddx60	-3.141	1257	400.011	0.00439584	0.987216	The sequence shown here is derived from an Ensembl automatic analysis pipeline and should be considered as preliminary data. (from UniProt D3Z3B3)
Pcdhga7	-2.902	45.348	15.383	0.00523546	0.987216	Mus musculus protocadherin gamma subfamily A, 7 (Pcdhga7), mRNA. (from RefSeq NM_033590)
Oasl2	-2.809	3866.11	1376.23	0.00701393	0.987216	Mus musculus 2'-5' oligoadenylate synthetase-like 2 (Oasl2), transcript variant 1, mRNA. (from RefSeq NM_011854)
Phactr1	-2.758	42.561	15.182	0.00891992	0.987216	Mus musculus phosphatase and actin regulator 1 (Phactr1), transcript variant 4, mRNA. (from RefSeq NM_001302635)
Oasl1	-2.68	2404.59	897.09	0.0034212	0.987216	Mus musculus 2'-5' oligoadenylate synthetase-like 1 (Oasl1), transcript variant 2, mRNA. (from RefSeq NM_145209)
Mcpt2	-2.656	1242.56	467.439	0.000903619	0.987216	Mus musculus mast cell protease 2 (Mcpt2), mRNA. (from RefSeq NM_008571)
Herc6	-2.632	381.704	144.931	0.00595067	0.987216	Mus musculus hect domain and RLD 6 (Herc6), mRNA. (from RefSeq NM_025992)
Ifit1bl2	-2.625	884.535	336.933	0.00770478	0.987216	Mus musculus interferon induced protein with tetratricopeptide repeats 1B like 2 (Ifit1bl2), transcript variant 1, mRNA. (from RefSeq NM_053217)
Mcpt1	-2.617	1929.97	737.114	0.00125775	0.987216	Mus musculus mast cell protease 1 (Mcpt1), mRNA. (from RefSeq NM_008570)
Slfn4	-2.607	1557.05	596.967	0.00691903	0.987216	Mus musculus schlafen 4 (Slfn4), transcript variant 1, mRNA. (from RefSeq NM_011410)
Apol7c	-2.593	259.858	100.245	0.00647442	0.987216	Mus musculus apolipoprotein L 7c (Apol7c), mRNA. (from RefSeq NM_175391)
Gbp7	-2.593	708.891	273.387	0.00969649	0.987216	Gbp7 (from geneSymbol)
Tnxa	-2.408	49.788	20.598	0.00843155	0.987216	Tnxa (from geneSymbol)
Rnf213	-2.37	6352.09	2679.5	0.00401532	0.987216	Mus musculus ring finger protein 213 (Rnf213), mRNA. (from RefSeq NM_001040005)
Tnxb	-2.288	332.956	145.251	0.00352395	0.987216	Tnxb (from geneSymbol)
Gm4070	-2.228	2345.43	1052.58	0.00938166	0.987216	Mus musculus predicted gene 4070 (Gm4070), transcript variant 2, mRNA. (from RefSeq NM_001243040)
Gvin1	-2.222	2401.48	1080.58	0.00881429	0.987216	Mus musculus GTPase, very large interferon inducible 1 (Gvin1), transcript variant 2, mRNA. (from RefSeq NM_001039160)
Spats2l	-2.048	2713.22	1324.29	0.00752639	0.987216	The sequence shown here is derived from an Ensembl automatic analysis pipeline and should be considered as preliminary data. (from UniProt E9Q1C3)
Fam171b	-2.007	55.934	27.931	0.00644337	0.987216	Mus musculus family with sequence similarity 171, member B (Fam171b), mRNA. (from RefSeq NM_175514)
