# Supplementary material for: DNASE1L3 enhances antitumor immunity and suppresses tumor progression in colon cancer
Source: JCI Insight. 2023 Sep 8;8(17):e168161. doi: 10.1172/jci.insight.168161 (PMC10544201; doi:10.1172/jci.insight.168161)
Supplement: Supplemental table 10 [file jciinsight-8-168161-s209.xlsx]

## Sheet: Sheet1
	Table S10 Software and algorithms used in the study
	FlowJo 10.3	BD Biosciences	https://www.flowjo.com/
	Cell Ranger 2.1.0	10X Genomics	http://10xgenomics.com/
	Seurat 4.0	Butler et al., 2018	https://satijalab.org/seurat
	gProfiler	ELIXIR infrastructure	https://biit.cs.ut.ee/gprofiler/gost
	GraphPad Prism software 9.0.0	GraphPad Software
