# Supplementary material for: DNASE1L3 enhances antitumor immunity and suppresses tumor progression in colon cancer
Source: JCI Insight. 2023 Sep 8;8(17):e168161. doi: 10.1172/jci.insight.168161 (PMC10544201; doi:10.1172/jci.insight.168161)
Supplement: Supplemental table 2 [file jciinsight-8-168161-s210.xlsx]

## Sheet: Experimental information
Table S2 Gene clusters in colonic tissues or tumors from WT and Dnase1l3 KO mice under the AOM/DSS procedure at different time points
Samples
Colonic tissues from WT and Dnase1l3 KO mice before treatment (D0)
Colonic tissues from WT and Dnase1l3 KO mice 5 days after the first DSS treatment (D19)
Colonic tissues from WT and Dnase1l3 KO mice 24 days after the last DSS treatment (D80)
Colorectal tumors dissected from WT and Dnase1l3 KO mice at the final stage of AOM/DSS procedure
Sheet lists
1. Gene list in cluster 1 (Purple)
2. Gene list in cluster 2 (Yellow)
3. Gene list in cluster 3 (Pink)
4. Gene list in cluster 4 (Cyan)

## Sheet: Cluster 1 (Purple )
Gene
1600014C10Rik
A530064D06Rik
AB124611
Acod1
Adam8
Alox5ap
Aoah
Arhgap9
Asprv1
Bcat1
Bcl2a1a
Bcl2a1b
Bcl2a1d
Bdkrb1
Bnip3
Bst1
C5ar1
Calhm6
Camp
Ccl11
Ccl2
Ccl3
Ccl5
Ccl7
Ccl8
Ccl9
Ccr1
Ccr5
Cd14
Cd300c2
Cd300lf
Cd302
Cd40
Cd52
Cd53
Cfp
Ch25h
Chil1
Chil4
Cilp
Clec4a1
Clec4a3
Clec4d
Clec4e
Clec4n
Clec5a
Coro1a
Crem
Csta1
Csta2
Ctla2a
Cxcl1
Cxcl10
Cxcl9
Cyp4f18
Dram1
Dusp2
Egr2
Emb
F10
Fcer1g
Fcgr1
Fcgr3
Fcgr4
Fgr
Fpr1
Fpr2
Fxyd5
G0s2
Gdpd2
Ggt1
Gm10693
Gm14548
Gm15448
Gm15866
Gm15922
Gm15925
Gm15931
Gm15987
Gm21188
Gm2709
Gm36161
Gm43181
Gm5150
Gm5966
Gm6166
Gm6377
Gm6532
Gm7676
Gm9733
Gml
Gml2
Gpm6b
Gpr141
Gpr84
Gzma
Gzmb
Gzmc
Hcar2
Hdc
Hk3
Hmox1
Hp
Ier3
Ifi204
Ifi27l2a
Ifi44
Ifitm1
Ifitm6
Igfbp4
Il11
Il13ra2
Il17a
Il1a
Il1f9
Il1r2
Il1rl1
Il6
Itm2a
Kcnj8
Khdc1a
Khdc1c
Klra2
Kng2
Lcn2
Lilra6
Lrg1
Ltb4r1
Ltf
Ly6a2
Ly6c1
Ly6i
Mcemp1
Medag
Milr1
Mirt2
Mmp10
Mmp13
Mmp25
Mmp3
Mmp9
Ms4a4a
Ms4a4c
Ms4a6b
Ms4a6c
Ms4a6d
Napsa
Ncf4
Nnmt
Nppc
Olfm4
Olr1
Pilra
Pilrb1
Pilrb2
Pira2
Pirb
Pla1a
Pla2g7
Plaur
Plek
Prtn3
Pstpip1
Ptgs2
Rbp1
Retnlg
Rnd1
Rspo1
S100a8
Saa3
Sell
Serpina3f
Serpina3g
Serpina3i
Serpine1
Siglece
Sirpb1a
Sirpb1b
Sirpb1c
Slc11a1
Slc13a3
Slc15a3
Slc16a3
Slc36a2
Slfn1
Socs1
Spi1
Srgn
Stx11
Sval1
Tarm1
Tfec
Tgtp1
Tgtp2
Timp1
Tmem273
Tnfrsf9
Tnfsf14
Trdc
Trem3
Treml4
Tyrobp
U90926
Ubd
Wfdc17
Wfdc18
Wfdc21

## Sheet: Cluster 2 (Yellow)
Symbol
2310079G19Rik
5033404E19Rik
7530428D23Rik
Abat
Adh1
Adipoq
Adrb3
AI854703
Atp12a
Avpr1b
BC018473
Bmp2
Btnl9
Ces1b
Chrm2
Coq8a
Cttnbp2
Cyp2c40
Cyp2c68
Cyp2d12
Cyp2e1
Cyp2f2
Edn1
Eno3
Esr2
Esrrg
Fbxo32
Fmo4
Fut9
Gal3st2
Gal3st2b
Gal3st2c
Gjb5
Gm10873
Gm16341
Gm32540
H1f2
H1f3
H1f4
Hepacam
Hexb
Hoxd10
Itga8
Itih2
Kcnf1
Klb
Myh2
Pck1
Pdp2
Plbd1
Rims2
Rims4
Scel
Shisa2
Slc15a1
Slc20a1
Slc37a2
Tcf7l1
Tgm3
Thrsp
Tnni1
Tnnt2
Trpm6
Ttr
Wnt8b

## Sheet: Cluster 3 (Pink)
Symbol
5430427M07Rik
A630023A22Rik
Brinp2
Cacna1e
Chrna3
Clvs2
Doc2b
Dpp10
Dpyd
Edn2
Fat3
Gm11775
Gm2061
Kcnn2
Kif27
Lct
Lrat
Odf3b
Pcdh20
Rasgrf2
Sdk2
Sh2d7
Six2
Slc18a3
Slc30a10
Slc34a2
Slc5a7
Stum
Tppp
Tub
Zcchc18
Zfp365

## Sheet: Cluster 4 (Cyan)
Symbol
AI662270
Arhgdib
B3gnt5
Best2
C920009B18Rik
Ccl20
Cd69
Cd86
Clca1
Cybb
Dkk2
Foxq1
Gm17322
Ighg1
Ighv10-1
Ighv1-4
Ighv1-7
Ighv1-9
Ighv2-9
Ighv3-2
Ighv5-6
Ighv5-9
Ighv8-5
Ighv9-1
Ighv9-2
Ighv9-4
Igkv14-130
Igkv17-121
Igkv1-88
Igkv19-93
Igkv3-1
Igkv6-20
Igkv6-23
Igkv6-25
Iglc3
Itgb2
Klk15
Klra17
Mmp12
Mmp7
Mptx1
Mptx2
Myoc
Nlrp10
Padi4
Pced1b
Pla2g4c
Rac2
Reg4
Samsn1
Serpina10
Slco5a1
Spp1
Tacstd2
Tmem132c
Tmprss13
Vpreb3
Vtcn1
Was
