# Supplementary material for: DNASE1L3 enhances antitumor immunity and suppresses tumor progression in colon cancer
Source: JCI Insight. 2023 Sep 8;8(17):e168161. doi: 10.1172/jci.insight.168161 (PMC10544201; doi:10.1172/jci.insight.168161)
Supplement: Supplemental table 3 [file jciinsight-8-168161-s211.xlsx]

## Sheet: Table S3. DC clusters
Table S3 Total DC clusters in MC38 tumors from WT and Dnase1l3 KO mice
Cluster	Cell_type	WT	KO	%WT	%KO
0	cDC2	900	1034	0.204313	0.243638
1	cDC2	630	634	0.143019	0.149387
2	cDC2	588	612	0.133485	0.144204
3	cDC2/CD11bloCD172lo	738	247	0.167537	0.0581998
4	cDC2	534	429	0.121226	0.101084
5	cDC2	314	359	0.0712826	0.08459
6	cDC1 (CD103+)	179	311	0.0406356	0.0732799
7	cDC2	168	171	0.0381385	0.0402922
8	cDC1 (cycling)	81	139	0.0183882	0.0327521
9	cDC2	87	107	0.0197503	0.0252121
10	cDC2/moDC	70	73	0.015891	0.0172008
11	pDCs	45	74	0.0102157	0.0174364
12	pDCs	50	27	0.0113507	0.00636192
13	cDC1	21	27	0.00476731	0.00636192
Total		4405	4244	1	1
