# Supplementary material for: DNASE1L3 enhances antitumor immunity and suppresses tumor progression in colon cancer
Source: JCI Insight. 2023 Sep 8;8(17):e168161. doi: 10.1172/jci.insight.168161 (PMC10544201; doi:10.1172/jci.insight.168161)
Supplement: Supplemental table 4 [file jciinsight-8-168161-s212.xlsx]

## Sheet: adj. p<0.05, |FC|>0.2
Table S4 Differentially expressed genes in cDC1 (Clusters 6, 8, and 13) in MC38 tumors from WT and Dnase1l3 KO mice
Symbol	Log2(KOmean/WTmean)	Log2( WTmean)	Log2( KOmean)	p-value	adj. p-value
Fbxo6	-0.20053	0.56975	0.369219	4.10376e-05	0.0220276
Pmf1	-0.201206	0.608483	0.407277	0.00014996	0.0389484
Pdlim2	-0.202719	0.553741	0.351023	2.03878e-05	0.0142741
Sirt2	-0.206371	0.673047	0.466676	0.000186038	0.0450313
Spint2	-0.241177	0.871468	0.630291	4.66181e-05	0.024184
Litaf	-0.24666	0.970695	0.724035	7.96308e-05	0.0305308
Csnk2b	-0.255982	1.69574	1.43976	0.000108435	0.0341829
Eif2s2	-0.276281	1.68253	1.40625	0.000135831	0.0383736
Hspa1b	-0.281763	0.564121	0.282358	1.43593e-05	0.0121699
Eef1d	-0.282159	2.16917	1.88701	0.00010424	0.0341829
Pttg1	-0.283117	1.22765	0.94453	8.41536e-05	0.0308245
Ubc	-0.294683	2.60106	2.30637	0.000148579	0.0389484
Eef1g	-0.295882	1.94239	1.64651	0.00010968	0.0341829
Naca	-0.29837	3.477	3.17863	9.37835e-05	0.0328304
Gabarap	-0.298827	3.06342	2.76459	6.75266e-05	0.0280843
Arpc5l	-0.300886	1.67421	1.37332	3.90287e-05	0.0220242
H2-Oa	-0.302897	1.1415	0.838607	7.15473e-05	0.0281006
Pkib	-0.304593	1.66333	1.35874	0.000142418	0.0388455
Fau	-0.305128	5.72794	5.42281	0.000184207	0.0450313
H2-DMb2	-0.310306	1.11976	0.809454	4.80586e-05	0.024184
Ftl1	-0.310572	4.40583	4.09526	7.09912e-05	0.0281006
Myl12a	-0.311375	2.27314	1.96177	1.10338e-05	0.0104516
Hspa1a	-0.311428	0.66297	0.351542	2.92266e-05	0.0181014
Xaf1	-0.314751	1.37723	1.06248	6.67965e-05	0.0280843
H2-T23	-0.319612	2.7248	2.40519	0.000144739	0.0388455
Eef1b2	-0.327424	3.63987	3.31244	2.45458e-05	0.0164692
Rsrp1	-0.329828	2.03726	1.70743	8.00927e-06	0.00903162
Rbm3	-0.331356	3.56779	3.23643	5.9993e-05	0.0276019
Eif3f	-0.331977	2.52725	2.19527	2.21419e-06	0.00509359
Eif1	-0.347478	3.96493	3.61746	8.41299e-06	0.00903162
Txn1	-0.354957	3.46093	3.10598	0.000110384	0.0341829
Cd86	-0.371115	1.34596	0.974848	3.878e-07	0.00208158
B2m	-0.375872	3.97887	3.603	1.48758e-06	0.0047909
Sat1	-0.376813	2.05906	1.68225	6.84551e-06	0.00903162
Mdh2	-0.395309	1.74712	1.35181	1.82028e-07	0.00146559
Bcl2a1b	-0.489088	1.41405	0.92496	1.43052e-05	0.0121699
