# Supplementary material for: DNASE1L3 enhances antitumor immunity and suppresses tumor progression in colon cancer
Source: JCI Insight. 2023 Sep 8;8(17):e168161. doi: 10.1172/jci.insight.168161 (PMC10544201; doi:10.1172/jci.insight.168161)
Supplement: Supplemental table 5 [file jciinsight-8-168161-s213.xlsx]

## Sheet: Table S4. CD45 clusters
Table S4 Total CD45+ immune cell clusters in MC38 tumors from WT and Dnase1l3 KO mice
Cluster	Cell_type	WT	KO	%WT	%KO
0	Mono	706	865	0.172027	0.202434
1	Mono	595	734	0.144981	0.171776
2	Mono	426	445	0.103801	0.104142
3	Mono	467	324	0.113791	0.0758249
4	NK, GZMK	325	299	0.079191	0.0699743
5	MP, CX3CR1	295	201	0.0718811	0.0470396
6	Mono	178	252	0.0433723	0.058975
7	CD8/TCF7	176	226	0.042885	0.0528902
8	Mono	200	194	0.0487329	0.0454014
9	cDC	114	165	0.0277778	0.0386146
10	CD4, CTLA4	112	106	0.0272904	0.0248069
11	CD4/CD8	75	130	0.0182749	0.0304236
12	CD8, CXCR6	98	91	0.0238791	0.0212965
13	CD8, GZMB	108	67	0.0263158	0.0156799
14	CD8/CD4	71	60	0.0173002	0.0140417
15	Mono	73	10	0.0177875	0.00234028
16	cDC	28	34	0.00682261	0.00795694
17	cDC	33	26	0.00804094	0.00608472
18	NK, CXCR6	16	35	0.00389864	0.00819097
19	MP, CXCL13	8	9	0.00194932	0.00210625
Total		4104	4273	1	1

## Sheet: Table S4. Cluster by cell types
Table S5 Total CD45+ immune cell clusters in MC38 tumors from WT and Dnase1l3 KO mice
Cluster	Cell_type	WT	KO	%WT	%KO
9	cDC	114	165	0.0277778	0.0386146
16	cDC	28	34	0.00682261	0.00795694
17	cDC	33	26	0.00804094	0.00608472
0	Mono	706	865	0.172027	0.202434
1	Mono	595	734	0.144981	0.171776
2	Mono	426	445	0.103801	0.104142
3	Mono	467	324	0.113791	0.0758249
6	Mono	178	252	0.0433723	0.058975
8	Mono	200	194	0.0487329	0.0454014
15	Mono	73	10	0.0177875	0.00234028
5	MP, CX3CR1	295	201	0.0718811	0.0470396
19	MP, CXCL13	8	9	0.00194932	0.00210625
7	CD8/TCF7	176	226	0.042885	0.0528902
12	CD8, CXCR6	98	91	0.0238791	0.0212965
13	CD8, GZMB	108	67	0.0263158	0.0156799
10	CD4, CTLA4	112	106	0.0272904	0.0248069
14	CD8/CD4	71	60	0.0173002	0.0140417
11	CD4/CD8	75	130	0.0182749	0.0304236
4	NK, GZMK	325	299	0.079191	0.0699743
18	NK, CXCR6	16	35	0.00389864	0.00819097
Total		4104	4273	1	1
