# Supplementary material for: DNASE1L3 enhances antitumor immunity and suppresses tumor progression in colon cancer
Source: JCI Insight. 2023 Sep 8;8(17):e168161. doi: 10.1172/jci.insight.168161 (PMC10544201; doi:10.1172/jci.insight.168161)
Supplement: Supplemental table 6 [file jciinsight-8-168161-s214.xlsx]

## Sheet: adj. p<0.05, |FC|>0.2
Table S6 Differentially expressed genes in CD8 T cells in MC38 tumors from WT and Dnase1l3 KO mice
Symbol	Log2(KOmean/WTmean)	Log2( WTmean)	Log2( KOmean)	p-value	adj. p-value
Il2rb	0.43679	1.79069	2.22748	6.78667e-06	0.00130411
Thy1	0.406505	1.36511	1.77161	1.17512e-05	0.0018475
Il7r	0.380996	0.728561	1.10956	4.21186e-07	0.0002428
Lars2	0.358077	1.28568	1.64376	3.0953e-08	4.46085e-05
Ets1	0.357827	1.433	1.79083	2.70048e-06	0.000822947
Ms4a4b	0.357321	2.91489	3.27221	0.000282215	0.0141467
Satb1	0.323118	0.850875	1.17399	8.64622e-06	0.00152579
Ptprc	0.316338	2.63841	2.95475	3.63917e-06	0.000941087
Ablim1	0.309837	0.997394	1.30723	2.5253e-06	0.000822947
Ccnd2	0.304987	1.20152	1.5065	4.43123e-05	0.00432958
Dennd4a	0.300498	1.14343	1.44392	4.40146e-05	0.00432493
Ptpn22	0.299521	1.23635	1.53587	5.66727e-06	0.00115306
Jak1	0.293644	1.19839	1.49204	4.15307e-06	0.000964511
Shisa5	0.287392	2.63992	2.92731	0.000236011	0.0123105
Stk17b	0.287201	1.8033	2.0905	3.3388e-05	0.00360883
Gimap3	0.284213	1.22743	1.51164	3.61965e-05	0.00384039
Gimap4	0.282295	1.53659	1.81889	0.000247877	0.0128347
Vps37b	0.276552	1.31384	1.59039	0.000185748	0.0107078
Mbnl1	0.256719	2.35012	2.60684	0.000107254	0.0075708
Cd2	0.250837	1.2181	1.46894	0.000874034	0.0291806
Il18r1	0.249493	0.538209	0.787702	5.13637e-05	0.00480153
Rnf213	0.248987	1.18281	1.4318	0.000940204	0.0300651
Ugcg	0.248633	1.07991	1.32854	0.00082017	0.0280695
Pmepa1	0.246389	0.578578	0.824967	8.73911e-05	0.00677365
Zfp36l1	0.242592	0.947078	1.18967	0.000969139	0.0305845
Ifngr1	0.240459	1.60235	1.84281	0.00107828	0.0323406
RP23-81C12.3	0.239999	5.26173	5.50173	8.74189e-05	0.00677365
Txk	0.23844	0.993008	1.23145	0.00192433	0.0467407
Il2rg	0.230678	1.0153	1.24597	0.000424944	0.0181009
Dtx3l	0.217407	0.670081	0.887487	0.000302638	0.0145789
Bcl11b	0.216889	0.509193	0.726082	6.14254e-05	0.00541986
Herc6	0.212058	0.605076	0.817134	0.000500402	0.0198942
Cish	0.209606	0.367104	0.57671	7.81434e-05	0.00634465
Itk	0.205246	0.830521	1.03577	0.000799455	0.0275414
Fyn	0.203435	0.666869	0.870304	0.000295509	0.0144157
Cdkn3	-0.200274	0.357005	0.156732	4.05313e-05	0.00412323
Zcrb1	-0.200642	0.743658	0.543016	0.000324389	0.0150806
Hist1h1c	-0.200981	0.475878	0.274898	4.35427e-05	0.00430301
Ncf2	-0.201351	0.295242	0.0938909	3.29293e-06	0.000889813
Mvb12a	-0.202162	0.712732	0.51057	0.000192733	0.0109283
Ccna2	-0.202193	0.508723	0.30653	0.000979883	0.0308005
Ctsh	-0.202383	0.381124	0.178742	0.000768137	0.0267826
Ndufa6	-0.202976	1.22896	1.02598	0.00156811	0.0417873
Lsm3	-0.204104	0.772222	0.568118	0.00107857	0.0323406
Ndufa8	-0.204117	0.890355	0.686238	0.00115269	0.03385
Skap2	-0.204141	0.38079	0.176649	9.48039e-06	0.00160739
Mrps14	-0.204568	1.03675	0.83218	0.00184496	0.0457694
Tceal9	-0.20611	0.558158	0.352048	8.40372e-05	0.00669741
Nsmce1	-0.206612	0.543443	0.336831	2.8388e-05	0.00329767
Plaur	-0.208028	0.262915	0.0548875	2.69212e-07	0.000179067
Cdc20	-0.208112	0.383826	0.175715	0.000119668	0.00807177
2410015M20Rik	-0.209246	1.21216	1.00292	0.00134383	0.0378506
Tpd52	-0.209298	0.425972	0.216674	0.000117824	0.00799078
Psmd13	-0.210009	0.827053	0.617044	0.000541426	0.0207615
C3	-0.21006	0.235859	0.0257992	1.31181e-07	0.000120955
Cuedc2	-0.211099	0.514471	0.303373	9.03247e-06	0.00156208
Sf3b5	-0.211598	1.18349	0.971887	0.00207164	0.0490781
Mfsd10	-0.212339	0.483912	0.271573	1.12076e-06	0.000461485
Plin2	-0.214324	0.442365	0.228041	7.06193e-05	0.00598672
Ndufc1	-0.216051	0.957163	0.741112	0.00160676	0.0422044
Lamtor1	-0.217057	0.737074	0.520016	0.000206643	0.0115653
Fam96a	-0.217178	0.891568	0.67439	0.00146496	0.0399386
Ndufs8	-0.217182	0.825285	0.608104	0.000288296	0.0142859
Lamp1	-0.217191	0.790677	0.573485	0.00134075	0.0378253
Ethe1	-0.217985	0.350802	0.132817	5.30737e-07	0.000269958
Tecr	-0.21823	0.912723	0.694493	0.000556985	0.0212638
Mrpl18	-0.218605	0.875603	0.656998	0.00084262	0.0284615
Ndufb3	-0.219106	1.21014	0.991031	0.00116756	0.0340503
Ddrgk1	-0.219518	0.645887	0.426369	1.07665e-05	0.00175798
Pfdn6	-0.220161	0.769982	0.549821	0.000123389	0.00823893
Scp2	-0.220247	1.0869	0.866656	0.00143358	0.0394783
Clec12a	-0.220759	0.274719	0.0539601	5.0965e-07	0.000267087
Sap30	-0.22117	0.476492	0.255322	9.44012e-06	0.00160739
Eloc	-0.222201	1.13366	0.911455	0.00186455	0.0459993
Timm10b	-0.222498	0.806602	0.584104	0.000160555	0.0097447
Arpc1a	-0.22308	0.557507	0.334427	1.40636e-06	0.000545238
Cib1	-0.223155	0.560565	0.33741	3.84357e-06	0.00094714
Nop10	-0.223325	1.28955	1.06623	0.00195035	0.0470809
Commd1	-0.223839	0.586568	0.362729	2.54366e-05	0.0030979
RP23-338E5.2	-0.224275	0.88244	0.658165	0.000110838	0.00766732
Aurkaip1	-0.224595	1.02375	0.799159	0.000638858	0.0233089
Snu13	-0.224818	1.25625	1.03143	0.00146588	0.0399386
Pnp	-0.225368	0.683533	0.458165	0.00118358	0.0344014
Pfdn2	-0.22566	0.897064	0.671404	0.000142403	0.00918922
Csnk2b	-0.22594	1.22008	0.994142	0.00117275	0.034144
Pdcd5	-0.226186	0.989721	0.763536	0.000275112	0.0138308
Cdk1	-0.227075	0.59167	0.364595	0.00136455	0.0383092
Pebp1	-0.227565	1.09036	0.862798	0.000564494	0.0213002
Map1lc3b	-0.229194	1.17673	0.947538	0.000288162	0.0142859
Mrpl30	-0.22932	1.16594	0.936616	0.000524046	0.0202963
Polr2j	-0.229398	0.815298	0.5859	6.86009e-05	0.00590241
Cope	-0.2299	0.903394	0.673495	0.00031666	0.0149871
Anp32a	-0.230152	1.48059	1.25043	0.00193865	0.0469565
Ddx39b	-0.231187	1.16603	0.934846	0.000674423	0.0242484
Dstn	-0.232875	0.446226	0.21335	1.10412e-05	0.00176598
Selk	-0.233468	1.43857	1.2051	0.000916149	0.0298941
Coa3	-0.234126	0.718489	0.484363	1.56735e-05	0.00215125
Tmem14c	-0.234513	1.09166	0.857143	0.00123643	0.0354019
Ap2s1	-0.234609	1.07874	0.844128	0.000732573	0.0260295
Sdhb	-0.23481	0.962112	0.727301	0.000319779	0.0149871
Psmb5	-0.23522	1.24328	1.00806	0.0014719	0.0400237
Spc24	-0.235639	0.54055	0.304911	0.000146177	0.00921168
Ndufs6	-0.236978	1.19412	0.957145	0.000939999	0.0300651
Zfp706	-0.237494	1.03793	0.800436	0.000353368	0.0159977
Ube2m	-0.239691	0.982642	0.742951	0.000473604	0.0190404
Ndufv2	-0.239705	0.895547	0.655842	0.000115101	0.00789901
Lamp2	-0.239879	0.57254	0.332661	1.70619e-05	0.00228735
Sri	-0.241692	1.3112	1.06951	0.00065981	0.0238719
Ltf	-0.242815	0.245419	0.00260417	0.000144984	0.00921168
Aldh2	-0.242819	0.286848	0.0440284	5.12176e-08	5.53598e-05
Ndufc2	-0.242881	1.1644	0.921522	0.000936291	0.0300651
Plp2	-0.243066	0.788279	0.545213	0.000184339	0.0106908
Polr1d	-0.244033	1.70054	1.45651	0.00191288	0.0465279
Mdh2	-0.244413	1.15217	0.907761	0.000794524	0.027481
Brk1	-0.246071	1.21651	0.970442	0.000319055	0.0149871
Vapa	-0.246979	0.922753	0.675774	5.69942e-05	0.00514659
Rab24	-0.247104	0.518873	0.271769	1.39851e-07	0.000120955
Mgst1	-0.247222	0.265893	0.0186717	1.93099e-08	4.17432e-05
RP23-55L3.5	-0.248201	1.32574	1.07754	0.000942764	0.0300815
Ncf4	-0.249197	0.838597	0.589399	0.000191493	0.0109273
Cyc1	-0.249434	0.777527	0.528093	1.39266e-05	0.00203189
Slpi	-0.250226	0.262166	0.01194	2.46941e-08	4.46085e-05
Tuba4a	-0.250909	0.693741	0.442832	7.44443e-05	0.00624845
Rnh1	-0.251527	0.771884	0.520357	9.11468e-05	0.00685414
Mrpl42	-0.253791	0.68036	0.426569	5.44063e-06	0.00113362
Erp29	-0.254649	1.00967	0.755019	0.00065586	0.0237787
Tuba1c	-0.254702	0.744747	0.490045	0.000452715	0.0185968
RP23-4P23.3	-0.254825	2.01343	1.75861	0.00195998	0.047124
Hist1h1e	-0.255378	0.57947	0.324092	3.09004e-05	0.00346033
Ndufa2	-0.255732	1.5945	1.33877	0.00157542	0.0417873
Ifitm6	-0.255796	0.299765	0.0439692	8.19393e-07	0.000345624
Uqcrfs1	-0.256188	1.00553	0.749337	5.94284e-05	0.00527054
Tkt	-0.256652	1.07297	0.816319	0.000601864	0.0222407
Vdac2	-0.256851	1.17441	0.917564	0.00036061	0.0161147
Arf5	-0.257213	2.01365	1.75644	0.0018963	0.0463857
Fosb	-0.257617	0.848025	0.590408	0.000521041	0.0202963
RP23-123N23.5	-0.257965	1.70541	1.44745	0.000569023	0.0213002
Cdca8	-0.258769	0.569135	0.310366	6.65664e-05	0.005756
U2af1	-0.260354	0.943716	0.683362	8.59879e-05	0.00675943
Cdca3	-0.261248	0.533395	0.272148	2.71053e-05	0.00325249
Tma7	-0.26212	1.9983	1.73618	0.000925733	0.0300368
Cox7b	-0.26214	1.62932	1.36718	0.00157194	0.0417873
Hprt	-0.26315	1.10242	0.839274	0.000291511	0.0142972
Snx3	-0.263254	1.10422	0.840962	0.000174057	0.0102869
Hn1	-0.263417	1.63106	1.36764	0.0017131	0.0438922
Fau	-0.264015	5.28339	5.01938	0.000433954	0.0182598
Lamtor4	-0.264412	1.17199	0.907582	0.000508936	0.0201408
Srsf2	-0.265489	1.52563	1.26015	0.00140471	0.0390563
Wfdc21	-0.267278	0.267278	0	1.27103e-05	0.00191141
Bub3	-0.26758	0.973046	0.705466	0.000110701	0.00766732
Cmc2	-0.269299	0.585561	0.316262	6.7713e-07	0.000325286
Mcts1	-0.269435	0.740517	0.471082	1.64074e-07	0.000135119
Edf1	-0.26973	1.79693	1.5272	0.00129293	0.0367543
Eif3i	-0.269828	1.32883	1.059	0.00023633	0.0123105
Sap18	-0.272783	0.859552	0.586769	4.18286e-06	0.000964511
Slc25a3	-0.272786	2.13435	1.86156	0.00160459	0.0422044
Cox6b1	-0.27297	2.10531	1.83235	0.00181394	0.0453867
Churc1	-0.273241	0.801334	0.528093	7.1262e-07	0.000330843
Lamtor2	-0.273557	1.16045	0.886891	2.83484e-05	0.00329767
Spcs1	-0.273845	1.0876	0.813752	5.37341e-05	0.00491682
Eif3h	-0.274648	2.03671	1.76206	0.00136923	0.0383785
RP24-202L5.2	-0.275476	1.42956	1.15408	0.000211688	0.0117338
Ndufb10	-0.276804	1.26765	0.990843	7.01464e-05	0.00598672
Cd9	-0.277624	0.584892	0.307267	1.61632e-06	0.000594736
Ndufa7	-0.278689	1.50948	1.23079	9.5207e-05	0.0069473
Ccnb2	-0.279291	0.519446	0.240155	8.16255e-06	0.00147045
Ctsz	-0.280264	0.758552	0.478288	0.000301983	0.0145789
Spi1	-0.280675	0.429896	0.149221	4.62433e-06	0.00100974
Bri3	-0.28119	0.87656	0.595369	9.8456e-06	0.00165311
Gsr	-0.281583	0.577132	0.295549	6.90728e-06	0.00130411
Psmb2	-0.28164	1.1918	0.910163	0.000178363	0.010421
Aprt	-0.282293	1.19233	0.910036	0.000381621	0.0167506
Arhgdib	-0.282591	2.49952	2.21693	0.00181162	0.0453867
Rac2	-0.28286	2.77628	2.49342	0.00114805	0.03385
Cdkn2d	-0.283285	0.836244	0.552959	2.84117e-05	0.00329767
Rnaseh2c	-0.28333	1.02719	0.743865	1.8468e-05	0.00241959
Nol7	-0.283564	1.18344	0.899878	3.22284e-05	0.00352758
Etfb	-0.283957	0.908655	0.624697	3.93127e-05	0.0040711
Arpc3	-0.284256	2.16265	1.8784	0.000566657	0.0213002
Atp5d	-0.286293	1.87414	1.58785	0.000519838	0.0202963
Supt4a	-0.287189	1.35609	1.0689	1.07751e-05	0.00175798
Atp5g1	-0.287418	1.44449	1.15707	0.000289706	0.0142972
Dynll1	-0.287484	1.80208	1.51459	0.00130543	0.03701
Cks1b	-0.287745	0.762383	0.474638	0.000363964	0.0162226
Pfdn5	-0.287798	2.47996	2.19217	8.59593e-05	0.00675943
Uqcrq	-0.288018	1.63358	1.34556	0.000477819	0.0191283
Psmb8	-0.288303	2.58966	2.30136	0.00185178	0.0457694
Smdt1	-0.288546	1.45443	1.16589	0.000319053	0.0149871
Atp6v1f	-0.289017	1.58637	1.29735	7.58513e-05	0.0063066
Alyref	-0.290185	1.16559	0.875404	0.000803331	0.0276199
Atp5h	-0.290423	2.50225	2.21182	0.000633391	0.0231753
Snrpe	-0.292091	2.21927	1.92718	0.00198528	0.0475531
Atp5e	-0.294347	2.87174	2.57739	0.000958851	0.0304264
Atp6v1g1	-0.294394	1.20323	0.908835	2.3823e-05	0.00296404
Chchd2	-0.295106	2.5747	2.27959	0.00052414	0.0202963
Rhoa	-0.296726	2.11498	1.81826	0.000228789	0.0120999
Napsa	-0.298421	0.441566	0.143144	2.3904e-07	0.000165359
Anxa1	-0.300911	0.540598	0.239687	2.93558e-05	0.00336211
Ndufb8	-0.301306	1.16421	0.862906	4.65683e-05	0.00447796
Ndufs5	-0.302404	1.21897	0.916565	1.43005e-05	0.00204979
Atox1	-0.30276	1.31323	1.01047	0.000175531	0.0103253
Cdk2ap2	-0.303087	1.30155	0.998467	1.55832e-05	0.00215125
Eif3f	-0.303446	2.19722	1.89377	6.34854e-05	0.00557318
Chmp4b	-0.303734	1.47923	1.1755	4.03541e-05	0.00412323
Sec61g	-0.304015	2.18476	1.88074	0.000925203	0.0300368
Gmfg	-0.304205	1.73892	1.43472	7.79304e-05	0.00634465
Pgls	-0.304649	1.21984	0.915187	4.69513e-05	0.00448605
Rbx1	-0.305761	1.65698	1.35122	0.000196245	0.0110604
Ppib	-0.306163	1.86444	1.55828	0.000558695	0.0212821
Eif4a1	-0.308807	1.95865	1.64984	0.000648656	0.0235669
Atp5c1	-0.308869	1.63456	1.32569	0.000201011	0.0112866
Cox7a2	-0.309738	2.04186	1.73212	0.000940037	0.0300651
Mrpl33	-0.309975	1.69353	1.38356	0.000540395	0.0207615
Esd	-0.309986	1.07205	0.762065	1.29642e-05	0.00193279
Ndufb11	-0.312088	1.56879	1.2567	5.7138e-05	0.00514659
Hist1h2ae	-0.312173	0.650268	0.338095	0.000212785	0.0117569
Dynlrb1	-0.312288	1.01059	0.698302	8.05949e-07	0.000345624
RP23-387F9.3	-0.312563	1.15951	0.846945	9.68296e-05	0.00700658
Nedd8	-0.313025	1.64818	1.33516	5.00051e-05	0.00472562
Park7	-0.313874	1.43606	1.12218	3.46067e-05	0.00371732
Taf10	-0.314329	1.45331	1.13898	7.67183e-05	0.00634465
Arpc4	-0.314864	1.21168	0.896812	5.92403e-06	0.00117759
Aes	-0.314972	1.93003	1.61506	3.2037e-05	0.00352758
Uqcrb	-0.319052	1.54273	1.22368	7.9217e-05	0.00639918
Cybb	-0.321901	0.485675	0.163775	4.27164e-06	0.000972023
Gabarap	-0.324175	1.66783	1.34366	3.28711e-05	0.0035753
Cfl1	-0.324915	3.0074	2.68248	0.000441491	0.0183761
Ndufb9	-0.325345	1.47012	1.14477	2.48169e-05	0.00304385
Prdx2	-0.326177	1.18914	0.862965	6.31587e-06	0.00124121
Hp	-0.326445	0.346777	0.0203317	4.43072e-08	5.44996e-05
Eif5a	-0.326517	2.31379	1.98728	0.000905029	0.0296994
Tubb4b	-0.326784	1.14281	0.816031	0.00052527	0.0202963
Alox5ap	-0.326848	0.521223	0.194375	8.80248e-06	0.00153768
Scand1	-0.32887	1.40551	1.07664	2.75997e-06	0.000822947
Gnai2	-0.329575	2.13096	1.80139	0.000295916	0.0144157
Serf2	-0.330931	3.04691	2.71597	0.000384133	0.0168182
Pycard	-0.331677	1.17992	0.848243	1.20196e-05	0.00185059
Cox5a	-0.33248	2.02928	1.6968	0.000449036	0.0185377
Swi5	-0.334055	1.17744	0.843381	4.67092e-06	0.00100974
Hint1	-0.335078	2.18544	1.85037	0.00107993	0.0323406
Psmb3	-0.335414	1.6006	1.26519	3.09328e-05	0.00346033
Coro1a	-0.335462	3.16799	2.83253	0.000144716	0.00921168
Pfn1	-0.338387	4.02725	3.68886	0.00105989	0.0321011
Calm2	-0.340278	1.77718	1.4369	0.000159271	0.0097447
Hmgb1	-0.341521	2.2534	1.91188	0.00142468	0.0393782
Atp5g2	-0.345343	2.45133	2.10598	0.000210668	0.0117148
H3f3b	-0.348873	3.92556	3.57669	0.000166896	0.00995277
Snrpd1	-0.349129	1.3083	0.959171	4.03383e-05	0.00412323
Actb	-0.350487	6.18755	5.83707	0.00166616	0.0430713
Sat1	-0.351871	1.10012	0.748245	3.90139e-05	0.00406449
Ubc	-0.351984	2.18633	1.83435	3.8699e-06	0.00094714
Tspo	-0.354399	2.28993	1.93553	0.000164981	0.00987261
Psma2	-0.355609	1.7376	1.38199	1.2591e-05	0.00191007
Gpx4	-0.355635	1.6128	1.25716	1.39814e-05	0.00203189
Btf3	-0.355787	2.91174	2.55595	5.37217e-05	0.00491682
Psmb6	-0.356126	1.35496	0.998833	3.14749e-06	0.000864012
Hspa1a	-0.35817	0.492219	0.13405	2.9351e-08	4.46085e-05
Birc5	-0.359238	0.863087	0.503849	0.000160666	0.0097447
Sec61b	-0.360735	2.0804	1.71966	2.39198e-05	0.00296404
Trmt112	-0.361381	1.38837	1.02699	2.83775e-07	0.000181763
Ngp	-0.361515	0.361515	0	0.000108737	0.00764428
Ybx1	-0.362817	2.03897	1.67615	0.000196342	0.0110604
Clta	-0.365564	1.84177	1.4762	1.43416e-05	0.00204979
Eif1	-0.368113	3.75787	3.38976	1.95943e-06	0.000664439
Myl12b	-0.368431	1.94107	1.57264	1.72911e-06	0.000610268
Ssr4	-0.369052	1.48233	1.11327	5.80386e-06	0.00116712
Fth1	-0.369063	3.5631	3.19404	0.000256675	0.0131938
Msrb1	-0.37126	0.709504	0.338243	1.97072e-07	0.000150273
Lgals3	-0.372858	1.24704	0.874186	0.00108276	0.0323406
Lcn2	-0.375777	0.375777	0	5.16985e-06	0.00109642
Sem1	-0.375955	2.25574	1.87979	5.65945e-05	0.00514659
Chil3	-0.37617	0.412828	0.0366584	3.14306e-06	0.000864012
Atpif1	-0.376868	1.17626	0.799388	1.09156e-05	0.00176425
Taldo1	-0.377652	1.30048	0.922833	2.66695e-06	0.000822947
Camp	-0.380707	0.380707	0	7.95549e-05	0.00639918
Jun	-0.382081	1.46525	1.08317	8.85921e-05	0.00677365
Atp5j	-0.385723	1.9625	1.57677	2.39947e-05	0.00296404
Fos	-0.391791	1.28488	0.893087	8.93022e-05	0.00677365
Vim	-0.397197	2.36485	1.96765	0.00161343	0.0422767
Oaz1	-0.399216	3.05463	2.65542	3.97739e-06	0.000955347
Clic1	-0.39963	2.49356	2.09393	4.50982e-05	0.00438162
Yam1	-0.399997	2.95859	2.55859	2.75812e-08	4.46085e-05
Tuba1b	-0.41082	1.64008	1.22926	0.000805116	0.0276263
Arpc1b	-0.410992	2.11327	1.70228	3.88846e-06	0.00094714
Pclaf	-0.412702	1.0712	0.658495	0.000227396	0.0120999
Gpx1	-0.418975	1.17804	0.759061	5.19871e-06	0.00109642
Txn1	-0.420409	2.23097	1.81056	0.0001549	0.00960155
H2afz	-0.421938	2.74585	2.32392	0.001514	0.0408473
H2afx	-0.422082	0.848629	0.426546	2.08544e-07	0.000150273
H2afv	-0.426913	1.37416	0.94725	2.09416e-06	0.000696468
Ube2c	-0.429549	0.826164	0.396615	6.79742e-06	0.00130411
S100a11	-0.42975	2.30338	1.87363	8.9273e-05	0.00677365
Cebpb	-0.432493	1.16494	0.732445	5.06306e-07	0.000267087
Itm2b	-0.438318	2.56718	2.12886	3.64594e-06	0.000941087
Elob	-0.45285	2.23376	1.78091	7.97642e-07	0.000345624
Hspa1b	-0.463043	0.611576	0.148533	2.45242e-11	2.12061e-07
Cks2	-0.465058	1.12253	0.657476	2.02275e-07	0.000150273
Ube2s	-0.472048	1.64634	1.17429	2.72184e-06	0.000822947
Tubb5	-0.483917	2.37103	1.88711	0.000109545	0.00766732
Sh3bgrl3	-0.484033	3.3431	2.85906	5.55398e-06	0.00114346
H3f3a	-0.484513	3.11987	2.63536	6.69862e-07	0.000325286
Cox5b	-0.496063	2.24065	1.74459	4.57625e-07	0.000255296
Cst3	-0.496676	1.42886	0.932179	2.72383e-06	0.000822947
Stmn1	-0.500518	1.45548	0.95496	0.000217666	0.0118645
Cyba	-0.501045	2.60111	2.10006	1.70777e-06	0.000610268
Tyrobp	-0.520206	1.1973	0.677092	1.20918e-05	0.00185059
Ppia	-0.524483	4.3972	3.87271	3.01269e-06	0.000854122
Prdx5	-0.531568	1.54445	1.01288	1.8366e-08	4.17432e-05
Rbm3	-0.551658	2.89159	2.33993	1.23264e-07	0.000120955
Hmgn2	-0.565423	1.21662	0.651195	2.3843e-09	1.37447e-05
Hmgb2	-0.569173	2.60672	2.03755	0.000169928	0.0100987
Ftl1	-0.600786	2.79378	2.19299	9.88307e-09	3.41835e-05
Gapdh	-0.607975	3.28646	2.67849	8.14027e-06	0.00147045
S100a9	-0.650583	0.674021	0.0234375	3.42686e-08	4.55877e-05
S100a8	-0.661314	0.682147	0.0208333	4.72704e-08	5.44996e-05
Ubb	-0.670987	3.95659	3.2856	1.4574e-13	2.52042e-09
Lyz2	-0.685241	1.05071	0.365472	1.39881e-07	0.000120955
