# Supplementary material for: DNASE1L3 enhances antitumor immunity and suppresses tumor progression in colon cancer
Source: JCI Insight. 2023 Sep 8;8(17):e168161. doi: 10.1172/jci.insight.168161 (PMC10544201; doi:10.1172/jci.insight.168161)
Supplement: Supplemental table 7 [file jciinsight-8-168161-s215.xlsx]

## Sheet: Table S6
Table S7 Oligonucleotides used in this study
Primers	Sequences
iNOS F	GTTCTCAGCCCAACAATACAAGA
iNOS R	GTGGACGGGTCGATGTCAC
Mip1a F	CCTCTGTCACCTGCTCAACA
Mip1a R	GTAGACTCACATGGCGCTGA
IL-1beta F	TGGTGTGTGACGTTCCCATT
IL-1beta R	CAGCACGAGGCTTTTTTGTTG
IL-6 F	CTGCAAGAGACTTCCATCCAG
IL-6 R	AGTGGTATAGACAGGTCTGTTGG
IL-17 F	TTTAACTCCCTTGGCGCAAAA
IL-17 R	CTTTCCCTCCGCATTGACAC
TNF-a F	CAACCTCCTCTCTGCCGTCAA
TNF-a R	TGACTCCAAAGTAGACCTGCCC
Lgr5 F	CCTACTCGAAGACTTACCCAGT
Lgr5 R	GCATTGGGGTGAATGATAGCA
CyclinD1 F	TGACTGCCGAGAAGTTGTGC
CyclinD1 R	CTCATCCGCCTCTGGCATT
CyclinE1 F	GAAAAGCGAGGATAGCAGTCAG
CyclinE1 R	CCCAATTCAAGACGGGAAGTG
LaminA F	AGTGAGAAGCGCACATTGG
LaminA R	TCAGCATCTCATCCTGAAGC
Dnase1l3 F	TCCCCTTGCACACAACTCCCGA
Dnase1l3 R	AACGGGGAACCACGGAGTTGAC
F4/80+ F	CTTTGGCTATGGGCTTCCAGTC
F4/80+ R	GCAAGGAGGACAGAGTTTATCGTG
CD11c F	GAGGATTTCAGCATCCCAGA
CD11c R	CACCTGCTCCTGACACTCAA
SST F1	ACCGGGAAACAGGAACTGG
SST R1	TTGCTGGGTTCGAGTTGGC
Muc2 F1	ATGGGCAGCTGGACATCTT
Muc2 R1	ATTACCTGCCGAAACCTCCT
Arginase2 F	ACGGGCAAATTCCTTGCGT
Arginase2 R	TGGACCATATTCCACTCCTAGC
