# Supplementary material for: DNASE1L3 enhances antitumor immunity and suppresses tumor progression in colon cancer
Source: JCI Insight. 2023 Sep 8;8(17):e168161. doi: 10.1172/jci.insight.168161 (PMC10544201; doi:10.1172/jci.insight.168161)
Supplement: Supplemental table 8 [file jciinsight-8-168161-s216.xlsx]

## Sheet: Sheet1
	Table S8 Gating strategies for FACS analysis of the immune cell populations
	Cellular subset	Surface marker staining parameters
	CD45	Live/Dead– CD45.2+
	cDCs	Live/Dead– CD45.2+ Ly-6G- CD88- CD26+ CD11c+ I-A+
	cDC1	Live/Dead– CD45.2+ Ly-6G- CD88- CD26+ CD11c+ I-A+ XCR1+
	cDC2	Live/Dead– CD45.2+ Ly-6G- CD88- CD26+ CD11c+ I-A+ CD11b+
	T cells	Live/Dead– CD45.2+ F4/80- CD3+
	CD8+ T cells	Live/Dead– CD45.2+ F4/80- CD3+ CD8+ CD4-
	CD4+ T cells	Live/Dead– CD45.2+ F4/80- CD3+ CD4+ CD8-
