# Supplementary material for: DNASE1L3 enhances antitumor immunity and suppresses tumor progression in colon cancer
Source: JCI Insight. 2023 Sep 8;8(17):e168161. doi: 10.1172/jci.insight.168161 (PMC10544201; doi:10.1172/jci.insight.168161)
Supplement: Supplemental table 9 [file jciinsight-8-168161-s217.xlsx]

## Sheet: Table S9
Table S9 Antibodies used in this study
Antigens	Color/Format	Clone	Sources	Application
CD3e	Biotin	145-2C11	BD Biosciences, 553060	FACS
CD4	BUV395	RM4-5	BD Biosciences, 740208	FACS
CD8a	BV510	53-6.7	BD Biosciences, 563030	FACS
CD11b	BUV395	M1/70	BD Biosciences, 563553	FACS
CD11c	PerCP-Cy5.5	N418	Thermo Fisher Scientific, 45-0114-82	FACS
CD19	Biotin	6D5	BioLegend, 115504	FACS
CD26	APC	H194-112	BioLegend, 137807	FACS
CD44	Biotin	1M7	BD Biosciences, 553132	FACS
CD45.2	BV510	104	BioLegend, 109867	FACS
CD45.2	BV711	104	BioLegend, 137807	FACS
CD62L	APC	MEL-14	Thermo Fisher Scientific, 17-0621-81	FACS
CD86	FITC	GL1	BD Biosciences, 561962	FACS
CD88	PE	20/70	BioLegend, 135806	FACS
F4/80	PE-Dazzle 594	BM8	BioLegend, 123146	FACS
Foxp3	eFluor450	FJK-16s	Thermo Fisher Scientific, 48-5773-80	FACS
Granzyme B (GZMB)	FITC	QA16A02	BioLegend372205	FACS
Ly-6G	BV510	1A8	BioLegend, 127633	FACS
MHC II I-Ab	eFluor450	AF6-120.1	Thermo Fisher Scientific, 48-5320-82	FACS
PD-1	BV711	29F.1A12	BioLegend, 135231	FACS
PD-L1	BV711	10F.9G2	BioLegend, 1234319	FACS
TCR Cb	PE	H57-597	BD Biosciences, 553172	FACS
XCR1	Alexa Fluor 647	ZET	BioLegend, 148214	FACS
rat IgG2a	FITC	R35-95	BD Biosciences, 554688	FACS
rat IgG2a	BV711	RTK2758	BioLegend, 400551	FACS
Streptavidin	PerCP-Cy5.5	N/A	BD Biosciences, 551419	FACS
Streptavidin	PE-Dazzle 594	N/A	BioLegend, 405247	FACS
Fixable viability dye	eFluor780	N/A	Thermo Fisher Scientific, 65-0865-18	FACS
CD3e	unconjugated	rabbit polyclonal	Abcam, ab5690, Lot GR317-048-1	IHC
CD8a	unconjugated	4SM15	Invitrogen, 14-0808-82	IHC
NF-κB Pathway Sampler Kit	N/A	N/A	Cell signaling, 9936T	Immunoblotting
