# Supplementary material for: DNASE1L3 enhances antitumor immunity and suppresses tumor progression in colon cancer
Source: JCI Insight. 2023 Sep 8;8(17):e168161. doi: 10.1172/jci.insight.168161 (PMC10544201; doi:10.1172/jci.insight.168161)
Supplement: Supporting data values [file jciinsight-8-168161-s218.xlsx]

## Sheet: Figure 1A
Sample	Log2TPM(T/N)
BRCA_TCGA-A7-A0CE	-3.774
BRCA_TCGA-A7-A0CH	-4.237
BRCA_TCGA-A7-A0D9	-5.907
BRCA_TCGA-A7-A0DB	-2.854
BRCA_TCGA-A7-A13E	-7.502
BRCA_TCGA-A7-A13F	-5.83
BRCA_TCGA-A7-A13G	-6.302
BRCA_TCGA-AC-A23H	-7.02
BRCA_TCGA-AC-A2FB	-0.568
BRCA_TCGA-AC-A2FF	0.319
BRCA_TCGA-AC-A2FM	-3.049
BRCA_TCGA-BH-A0AU	-2.141
BRCA_TCGA-BH-A0AY	-3.999
BRCA_TCGA-BH-A0AZ	-1.537
BRCA_TCGA-BH-A0B3	-5.061
BRCA_TCGA-BH-A0B5	-5.09
BRCA_TCGA-BH-A0B7	-0.027
BRCA_TCGA-BH-A0B8	-4.99
BRCA_TCGA-BH-A0BA	-2.054
BRCA_TCGA-BH-A0BC	-2.503
BRCA_TCGA-BH-A0BJ	-2.032
BRCA_TCGA-BH-A0BM	-0.241
BRCA_TCGA-BH-A0BQ	-0.834
BRCA_TCGA-BH-A0BS	-2.626
BRCA_TCGA-BH-A0BT	-3.031
BRCA_TCGA-BH-A0BV	-2.406
BRCA_TCGA-BH-A0BW	-4.525
BRCA_TCGA-BH-A0BZ	-6.11
BRCA_TCGA-BH-A0C0	-2.323
BRCA_TCGA-BH-A0C3	-1.847
BRCA_TCGA-BH-A0DD	-5.291
BRCA_TCGA-BH-A0DG	-1.185
BRCA_TCGA-BH-A0DH	-5.976
BRCA_TCGA-BH-A0DK	0.691
BRCA_TCGA-BH-A0DL	-2.888
BRCA_TCGA-BH-A0DO	-1.502
BRCA_TCGA-BH-A0DP	-0.752
BRCA_TCGA-BH-A0DQ	-1.22
BRCA_TCGA-BH-A0DT	-0.527
BRCA_TCGA-BH-A0DV	0.716
BRCA_TCGA-BH-A0DZ	-4.186
BRCA_TCGA-BH-A0E0	-1.481
BRCA_TCGA-BH-A0E1	-2.864
BRCA_TCGA-BH-A0H5	1.156
BRCA_TCGA-BH-A0H7	-3.816
BRCA_TCGA-BH-A0H9	-6.143
BRCA_TCGA-BH-A0HA	0.441
BRCA_TCGA-BH-A0HK	-1.683
BRCA_TCGA-BH-A18J	-6.556
BRCA_TCGA-BH-A18K	-6.358
BRCA_TCGA-BH-A18L	-3.281
BRCA_TCGA-BH-A18M	-3.253
BRCA_TCGA-BH-A18N	-5.902
BRCA_TCGA-BH-A18P	-5.807
BRCA_TCGA-BH-A18Q	-2.771
BRCA_TCGA-BH-A18R	-2.524
BRCA_TCGA-BH-A18S	-4.061
BRCA_TCGA-BH-A18U	-5.702
BRCA_TCGA-BH-A18V	-5.138
BRCA_TCGA-BH-A1EN	-6.145
BRCA_TCGA-BH-A1EO	-5.289
BRCA_TCGA-BH-A1ET	-4.812
BRCA_TCGA-BH-A1EU	-0.202
BRCA_TCGA-BH-A1EV	-6.35
BRCA_TCGA-BH-A1EW	-0.406
BRCA_TCGA-BH-A1F0	-2.081
BRCA_TCGA-BH-A1F2	-2.542
BRCA_TCGA-BH-A1F6	-4.075
BRCA_TCGA-BH-A1F8	-4.189
BRCA_TCGA-BH-A1FB	-1.138
BRCA_TCGA-BH-A1FC	-7.178
BRCA_TCGA-BH-A1FD	-7.366
BRCA_TCGA-BH-A1FE	0.48
BRCA_TCGA-BH-A1FG	-4.789
BRCA_TCGA-BH-A1FH	-1.94
BRCA_TCGA-BH-A1FJ	-4.895
BRCA_TCGA-BH-A1FM	-6.039
BRCA_TCGA-BH-A1FN	-7.448
BRCA_TCGA-BH-A1FR	-2.978
BRCA_TCGA-BH-A1FU	-1.527
BRCA_TCGA-BH-A203	-2.145
BRCA_TCGA-BH-A204	-7.516
BRCA_TCGA-BH-A208	-3.851
BRCA_TCGA-BH-A209	-2.263
BRCA_TCGA-E2-A153	-3.917
BRCA_TCGA-E2-A158	-6.715
BRCA_TCGA-E2-A15I	-1.638
BRCA_TCGA-E2-A15K	-3.327
BRCA_TCGA-E2-A15M	-2.03
BRCA_TCGA-E2-A1BC	-2.202
BRCA_TCGA-E2-A1IG	-6.123
BRCA_TCGA-E2-A1L7	-3.811
BRCA_TCGA-E2-A1LB	-3.174
BRCA_TCGA-E2-A1LH	-0.282
BRCA_TCGA-E2-A1LS	-6.266
BRCA_TCGA-E9-A1N4	-2.75
BRCA_TCGA-E9-A1N5	-1.782
BRCA_TCGA-E9-A1N6	-6.603
BRCA_TCGA-E9-A1N9	-3.904
BRCA_TCGA-E9-A1NA	-3.615
BRCA_TCGA-E9-A1ND	-4.129
BRCA_TCGA-E9-A1NF	-3.875
BRCA_TCGA-E9-A1NG	-4.93
BRCA_TCGA-E9-A1R7	-4.877
BRCA_TCGA-E9-A1RB	-6.307
BRCA_TCGA-E9-A1RC	-7.187
BRCA_TCGA-E9-A1RD	-8.244
BRCA_TCGA-E9-A1RF	-4.768
BRCA_TCGA-E9-A1RH	-5.145
BRCA_TCGA-E9-A1RI	-7.808
BRCA_TCGA-GI-A2C8	0.763
BRCA_TCGA-GI-A2C9	-4.618
COAD_TCGA-A6-2671	-7.18
COAD_TCGA-A6-2675	-1.4
COAD_TCGA-A6-2678	-6.27
COAD_TCGA-A6-2679	-3.6
COAD_TCGA-A6-2680	-1.47
COAD_TCGA-A6-2682	-3.66
COAD_TCGA-A6-2683	-2.56
COAD_TCGA-A6-2684	-3.84
COAD_TCGA-A6-2685	-2.58
COAD_TCGA-A6-2686	-1.48
COAD_TCGA-A6-5659	-5.62
COAD_TCGA-A6-5662	-8.46
COAD_TCGA-A6-5665	-3.04
COAD_TCGA-A6-5667	-6.57
COAD_TCGA-AA-3489	-6.01
COAD_TCGA-AA-3496	-2.44
COAD_TCGA-AA-3511	-3.91
COAD_TCGA-AA-3514	-3.57
COAD_TCGA-AA-3516	-6.4
COAD_TCGA-AA-3517	-3.13
COAD_TCGA-AA-3518	-2.94
COAD_TCGA-AA-3520	-3.87
COAD_TCGA-AA-3522	-2.31
COAD_TCGA-AA-3525	-2.86
COAD_TCGA-AA-3527	-5.49
COAD_TCGA-AA-3531	-4.77
COAD_TCGA-AA-3534	-3.95
COAD_TCGA-AA-3655	-3.41
COAD_TCGA-AA-3660	-3.48
COAD_TCGA-AA-3662	-3.6
COAD_TCGA-AA-3663	-0.54
COAD_TCGA-AA-3697	-1.79
COAD_TCGA-AA-3712	-8.25
COAD_TCGA-AA-3713	-3.33
COAD_TCGA-AZ-6598	-5.26
COAD_TCGA-AZ-6599	-4.44
COAD_TCGA-AZ-6600	-2.82
COAD_TCGA-AZ-6601	-5.36
COAD_TCGA-AZ-6603	-0.87
COAD_TCGA-AZ-6605	2.31
COAD_TCGA-F4-6704	-2.84
HNSC_TCGA-CV-6933	1.594
HNSC_TCGA-CV-6934	0.412
HNSC_TCGA-CV-6935	-4.656
HNSC_TCGA-CV-6936	-1.133
HNSC_TCGA-CV-6938	-1.784
HNSC_TCGA-CV-6939	1.028
HNSC_TCGA-CV-6943	-2.251
HNSC_TCGA-CV-6955	-1.251
HNSC_TCGA-CV-6956	-9.169
HNSC_TCGA-CV-6959	-5.431
HNSC_TCGA-CV-6960	-0.84
HNSC_TCGA-CV-6961	-5.302
HNSC_TCGA-CV-6962	-1.564
HNSC_TCGA-CV-7091	3.046
HNSC_TCGA-CV-7097	-0.425
HNSC_TCGA-CV-7101	0.862
HNSC_TCGA-CV-7103	-3.894
HNSC_TCGA-CV-7177	-2.383
HNSC_TCGA-CV-7178	2.227
HNSC_TCGA-CV-7183	-3.324
HNSC_TCGA-CV-7235	-0.295
HNSC_TCGA-CV-7238	-3.874
HNSC_TCGA-CV-7242	0.405
HNSC_TCGA-CV-7245	1.23
HNSC_TCGA-CV-7250	-4.787
HNSC_TCGA-CV-7252	-4.622
HNSC_TCGA-CV-7255	-3.943
HNSC_TCGA-CV-7261	-1.827
HNSC_TCGA-CV-7406	-4.012
HNSC_TCGA-CV-7416	-2.837
HNSC_TCGA-CV-7423	-4.581
HNSC_TCGA-CV-7424	1.823
HNSC_TCGA-CV-7425	-2.576
HNSC_TCGA-CV-7432	0.733
HNSC_TCGA-CV-7434	-3.707
HNSC_TCGA-CV-7437	-2.159
HNSC_TCGA-CV-7438	-3.41
HNSC_TCGA-CV-7440	-2.483
HNSC_TCGA-H7-A6C4	-3.015
HNSC_TCGA-HD-8635	-8.029
HNSC_TCGA-HD-A6HZ	-2.928
HNSC_TCGA-HD-A6I0	-3.187
HNSC_TCGA-WA-A7GZ	-1.542
KICH_TCGA-KL-8324	-0.855
KICH_TCGA-KL-8326	-0.451
KICH_TCGA-KL-8329	-3.752
KICH_TCGA-KL-8332	-2.558
KICH_TCGA-KL-8336	-3.789
KICH_TCGA-KL-8339	-8.263
KICH_TCGA-KN-8419	-2.764
KICH_TCGA-KN-8422	-2.35
KICH_TCGA-KN-8423	-0.318
KICH_TCGA-KN-8424	-5.454
KICH_TCGA-KN-8425	-1.415
KICH_TCGA-KN-8426	-4.295
KICH_TCGA-KN-8427	-6.151
KICH_TCGA-KN-8428	-4.739
KICH_TCGA-KN-8429	-6.053
KICH_TCGA-KN-8430	-0.844
KICH_TCGA-KN-8431	-1.625
KICH_TCGA-KN-8432	-1.746
KICH_TCGA-KN-8433	-1.967
KICH_TCGA-KN-8434	-3.088
KICH_TCGA-KN-8435	-8.253
KICH_TCGA-KN-8436	-4.443
KICH_TCGA-KN-8437	-1.689
KICH_TCGA-KO-8403	-2.421
KICH_TCGA-KO-8415	-4.807
KIRC_TCGA-A3-3358	-2.482
KIRC_TCGA-A3-3387	-2.672
KIRC_TCGA-B0-4700	-1.686
KIRC_TCGA-B0-4712	-0.091
KIRC_TCGA-B0-5402	-4.464
KIRC_TCGA-B0-5690	-1.94
KIRC_TCGA-B0-5691	-1.672
KIRC_TCGA-B0-5694	-3.347
KIRC_TCGA-B0-5696	-2.406
KIRC_TCGA-B0-5697	-3.486
KIRC_TCGA-B0-5699	-3.662
KIRC_TCGA-B0-5701	-3.99
KIRC_TCGA-B0-5703	-4.264
KIRC_TCGA-B0-5705	-3.101
KIRC_TCGA-B0-5706	-4.281
KIRC_TCGA-B0-5709	-0.85
KIRC_TCGA-B0-5711	-3.397
KIRC_TCGA-B0-5712	-3.939
KIRC_TCGA-B2-5636	-0.688
KIRC_TCGA-B2-5641	-1.933
KIRC_TCGA-B8-4619	-2.499
KIRC_TCGA-B8-4620	-5.502
KIRC_TCGA-B8-4622	-3.002
KIRC_TCGA-B8-5549	-2.686
KIRC_TCGA-B8-5552	2.381
KIRC_TCGA-CJ-5672	-2.144
KIRC_TCGA-CJ-5676	-2.965
KIRC_TCGA-CJ-5677	-4.758
KIRC_TCGA-CJ-5678	-3.805
KIRC_TCGA-CJ-5679	-5.105
KIRC_TCGA-CJ-5680	-3.362
KIRC_TCGA-CJ-5681	-5.215
KIRC_TCGA-CJ-5689	-2.077
KIRC_TCGA-CJ-6030	-3.11
KIRC_TCGA-CJ-6033	-4.257
KIRC_TCGA-CW-5580	-1.451
KIRC_TCGA-CW-5581	-3.046
KIRC_TCGA-CW-5584	-2.89
KIRC_TCGA-CW-5585	-3.28
KIRC_TCGA-CW-5587	-2.495
KIRC_TCGA-CW-5589	-1.402
KIRC_TCGA-CW-5591	1.812
KIRC_TCGA-CW-6087	-6.641
KIRC_TCGA-CW-6088	-2.075
KIRC_TCGA-CW-6090	-3.857
KIRC_TCGA-CZ-4863	-2.821
KIRC_TCGA-CZ-4864	-3.718
KIRC_TCGA-CZ-4865	-3.313
KIRC_TCGA-CZ-5451	-1.154
KIRC_TCGA-CZ-5452	-2.965
KIRC_TCGA-CZ-5453	-2.115
KIRC_TCGA-CZ-5454	-4.59
KIRC_TCGA-CZ-5455	-1.954
KIRC_TCGA-CZ-5456	-4.075
KIRC_TCGA-CZ-5457	-1.974
KIRC_TCGA-CZ-5458	-3.223
KIRC_TCGA-CZ-5461	-3.492
KIRC_TCGA-CZ-5462	-4.4
KIRC_TCGA-CZ-5463	-4.706
KIRC_TCGA-CZ-5465	-4.048
KIRC_TCGA-CZ-5466	-2.479
KIRC_TCGA-CZ-5467	-4
KIRC_TCGA-CZ-5468	-6.001
KIRC_TCGA-CZ-5469	-5.123
KIRC_TCGA-CZ-5470	-2.013
KIRC_TCGA-CZ-5982	-1.313
KIRC_TCGA-CZ-5984	-3.016
KIRC_TCGA-CZ-5985	-4.789
KIRC_TCGA-CZ-5986	-3.518
KIRC_TCGA-CZ-5987	-4.827
KIRC_TCGA-CZ-5988	-3.252
KIRC_TCGA-CZ-5989	-1.824
KIRP_TCGA-A4-A4ZT	-1.81
KIRP_TCGA-A4-A57E	-6.788
KIRP_TCGA-B9-4115	-4.043
KIRP_TCGA-BQ-5875	-5.696
KIRP_TCGA-BQ-5877	-6.251
KIRP_TCGA-BQ-5878	-3.566
KIRP_TCGA-BQ-5879	-6.738
KIRP_TCGA-BQ-5882	-2.093
KIRP_TCGA-BQ-5884	-2.796
KIRP_TCGA-BQ-5887	-4.032
KIRP_TCGA-BQ-5888	-3.432
KIRP_TCGA-BQ-5890	-5.726
KIRP_TCGA-BQ-5891	-7.697
KIRP_TCGA-BQ-5894	-5.005
KIRP_TCGA-BQ-7044	-6.311
KIRP_TCGA-BQ-7045	-3.65
KIRP_TCGA-BQ-7046	-3.794
KIRP_TCGA-BQ-7051	-6.071
KIRP_TCGA-BQ-7055	-3.45
KIRP_TCGA-BQ-7059	-3.709
KIRP_TCGA-BQ-7061	-2.977
KIRP_TCGA-DZ-6131	-2.041
KIRP_TCGA-DZ-6132	-3.241
KIRP_TCGA-DZ-6133	-3.369
KIRP_TCGA-DZ-6134	-1.983
KIRP_TCGA-GL-6846	-5.03
KIRP_TCGA-GL-7966	-7.176
KIRP_TCGA-GL-A59R	-4.691
KIRP_TCGA-GL-A9DE	-2.667
KIRP_TCGA-P4-A5E8	-6.982
KIRP_TCGA-P4-A5ED	-8.359
KIRP_TCGA-Y8-A8RY	-2.914
LIHC_TCGA-BC-A10Q	-7.359
LIHC_TCGA-BC-A10R	-6.463
LIHC_TCGA-BC-A10T	-3.4
LIHC_TCGA-BC-A10U	-5.638
LIHC_TCGA-BC-A10W	-4.338
LIHC_TCGA-BC-A10X	0.043
LIHC_TCGA-BC-A10Y	-5.588
LIHC_TCGA-BC-A10Z	-3.866
LIHC_TCGA-BC-A110	-0.175
LIHC_TCGA-BC-A216	-8.182
LIHC_TCGA-BD-A2L6	-2.528
LIHC_TCGA-BD-A3EP	-3.379
LIHC_TCGA-DD-A113	-4.022
LIHC_TCGA-DD-A114	-4.479
LIHC_TCGA-DD-A116	-2.639
LIHC_TCGA-DD-A118	-4.363
LIHC_TCGA-DD-A119	-5.125
LIHC_TCGA-DD-A11A	-4.407
LIHC_TCGA-DD-A11B	-2.469
LIHC_TCGA-DD-A11C	-4.091
LIHC_TCGA-DD-A11D	-3.535
LIHC_TCGA-DD-A1EB	-1.704
LIHC_TCGA-DD-A1EC	-3.839
LIHC_TCGA-DD-A1EE	-4.637
LIHC_TCGA-DD-A1EG	-6.209
LIHC_TCGA-DD-A1EH	-5.016
LIHC_TCGA-DD-A1EI	-2.787
LIHC_TCGA-DD-A1EJ	-7.494
LIHC_TCGA-DD-A1EL	-2.795
LIHC_TCGA-DD-A39V	-3.866
LIHC_TCGA-DD-A39W	-4.337
LIHC_TCGA-DD-A39X	-3.262
LIHC_TCGA-DD-A39Z	-1.255
LIHC_TCGA-DD-A3A1	-8.278
LIHC_TCGA-DD-A3A2	-0.904
LIHC_TCGA-DD-A3A3	-4.934
LIHC_TCGA-DD-A3A4	-3.435
LIHC_TCGA-DD-A3A5	-1.876
LIHC_TCGA-DD-A3A6	2.579
LIHC_TCGA-DD-A3A8	-3.246
LIHC_TCGA-EP-A12J	-1.982
LIHC_TCGA-EP-A26S	-3.156
LIHC_TCGA-EP-A3RK	-2.089
LIHC_TCGA-ES-A2HT	-1.651
LIHC_TCGA-FV-A23B	-2.654
LIHC_TCGA-FV-A2QR	-6.819
LIHC_TCGA-FV-A3I0	-7.919
LIHC_TCGA-FV-A3I1	-7.029
LIHC_TCGA-FV-A3R2	-4.022
LIHC_TCGA-G3-A3CH	-1.905
LUAD_TCGA-38-4625	-2.192
LUAD_TCGA-38-4626	1.183
LUAD_TCGA-38-4627	-1.356
LUAD_TCGA-38-4632	-5.558
LUAD_TCGA-44-2655	-2.661
LUAD_TCGA-44-2657	-3.479
LUAD_TCGA-44-2661	-3.156
LUAD_TCGA-44-2662	-6.215
LUAD_TCGA-44-2665	-6.722
LUAD_TCGA-44-2668	-6.113
LUAD_TCGA-44-3396	-6.2
LUAD_TCGA-44-3398	0.084
LUAD_TCGA-44-5645	-2.722
LUAD_TCGA-44-6145	-1.577
LUAD_TCGA-44-6146	-3.753
LUAD_TCGA-44-6147	-0.743
LUAD_TCGA-44-6148	-0.365
LUAD_TCGA-44-6776	-4.715
LUAD_TCGA-44-6777	-5.901
LUAD_TCGA-44-6778	-1.644
LUAD_TCGA-49-4490	-6.656
LUAD_TCGA-49-4512	-6.325
LUAD_TCGA-49-6742	-0.171
LUAD_TCGA-49-6743	-5.837
LUAD_TCGA-49-6744	-3.977
LUAD_TCGA-49-6745	-5.441
LUAD_TCGA-49-6761	-4.848
LUAD_TCGA-50-5930	-4.28
LUAD_TCGA-50-5931	-6.74
LUAD_TCGA-50-5932	-4.222
LUAD_TCGA-50-5933	-6.372
LUAD_TCGA-50-5935	-5.654
LUAD_TCGA-50-5936	-4.808
LUAD_TCGA-50-5939	-5.107
LUAD_TCGA-50-6595	-4.534
LUAD_TCGA-55-6968	0.068
LUAD_TCGA-55-6969	-3.808
LUAD_TCGA-55-6970	-1.959
LUAD_TCGA-55-6971	-3.276
LUAD_TCGA-55-6972	-3.889
LUAD_TCGA-55-6975	-3.096
LUAD_TCGA-55-6978	-3.06
LUAD_TCGA-55-6979	-2.788
LUAD_TCGA-55-6980	-3.873
LUAD_TCGA-55-6981	-3.996
LUAD_TCGA-55-6982	-5.822
LUAD_TCGA-55-6983	-1.534
LUAD_TCGA-55-6984	-2.216
LUAD_TCGA-55-6985	-5.361
LUAD_TCGA-55-6986	-1.508
LUAD_TCGA-73-4676	-1.328
LUAD_TCGA-91-6828	-2.211
LUAD_TCGA-91-6829	-5.045
LUAD_TCGA-91-6831	-7.29
LUAD_TCGA-91-6835	-1.004
LUAD_TCGA-91-6836	-8.125
LUAD_TCGA-91-6847	-6.582
LUAD_TCGA-91-6849	-1.88
LUSC_TCGA-22-4593	-6.557
LUSC_TCGA-22-4609	-2.219
LUSC_TCGA-22-5471	-2.492
LUSC_TCGA-22-5472	-2.121
LUSC_TCGA-22-5478	-2.907
LUSC_TCGA-22-5481	-8.352
LUSC_TCGA-22-5482	-5.598
LUSC_TCGA-22-5483	-3.403
LUSC_TCGA-22-5489	-3.117
LUSC_TCGA-22-5491	-4.712
LUSC_TCGA-33-4587	-5.815
LUSC_TCGA-33-6737	-4.937
LUSC_TCGA-34-7107	-4.782
LUSC_TCGA-34-8454	-2.791
LUSC_TCGA-39-5040	-6.002
LUSC_TCGA-43-3394	1.69
LUSC_TCGA-43-5670	-6.743
LUSC_TCGA-43-6143	-4.328
LUSC_TCGA-43-6647	-1.388
LUSC_TCGA-43-6771	-0.798
LUSC_TCGA-43-6773	-1.012
LUSC_TCGA-43-7657	-3.902
LUSC_TCGA-43-7658	-2.77
LUSC_TCGA-51-4079	-3.086
LUSC_TCGA-51-4080	-3.395
LUSC_TCGA-51-4081	-3.302
LUSC_TCGA-56-7222	-2.251
LUSC_TCGA-56-7579	-0.907
LUSC_TCGA-56-7580	-5.934
LUSC_TCGA-56-7582	0.48
LUSC_TCGA-56-7730	-4.686
LUSC_TCGA-56-7731	-4.1
LUSC_TCGA-56-7823	-4.104
LUSC_TCGA-56-8082	-3.32
LUSC_TCGA-56-8083	-6.057
LUSC_TCGA-56-8201	-3.015
LUSC_TCGA-56-8309	-1.324
LUSC_TCGA-56-8623	1.296
LUSC_TCGA-58-8386	-1.804
LUSC_TCGA-60-2709	-2.98
LUSC_TCGA-77-7138	0.092
LUSC_TCGA-77-7142	-1.412
LUSC_TCGA-77-7335	-4.725
LUSC_TCGA-77-7337	-4.671
LUSC_TCGA-77-7338	-6.151
LUSC_TCGA-77-8007	-4.47
LUSC_TCGA-77-8008	-3.936
LUSC_TCGA-85-7710	-7.945
LUSC_TCGA-90-6837	-2.997
LUSC_TCGA-90-7767	-7.878
LUSC_TCGA-92-7340	-5.726
PRAD_TCGA-CH-5761	0.118
PRAD_TCGA-CH-5767	-2.4
PRAD_TCGA-CH-5768	0.282
PRAD_TCGA-CH-5769	0.041
PRAD_TCGA-EJ-7115	-1.857
PRAD_TCGA-EJ-7123	-2.018
PRAD_TCGA-EJ-7125	-1.898
PRAD_TCGA-EJ-7314	-4.284
PRAD_TCGA-EJ-7315	-2.306
PRAD_TCGA-EJ-7317	-4.016
PRAD_TCGA-EJ-7321	-0.621
PRAD_TCGA-EJ-7327	-0.373
PRAD_TCGA-EJ-7328	-0.98
PRAD_TCGA-EJ-7330	-2.175
PRAD_TCGA-EJ-7331	-0.239
PRAD_TCGA-EJ-7781	-1.282
PRAD_TCGA-EJ-7782	-4.101
PRAD_TCGA-EJ-7783	-1.767
PRAD_TCGA-EJ-7784	-3.102
PRAD_TCGA-EJ-7785	-1.179
PRAD_TCGA-EJ-7786	-2.76
PRAD_TCGA-EJ-7789	-3.743
PRAD_TCGA-EJ-7792	0.157
PRAD_TCGA-EJ-7793	0.003
PRAD_TCGA-EJ-7794	-2.4
PRAD_TCGA-EJ-7797	-2.377
PRAD_TCGA-EJ-A8FO	-2.6
PRAD_TCGA-G9-6333	-1.341
PRAD_TCGA-G9-6342	-1.112
PRAD_TCGA-G9-6348	-0.195
PRAD_TCGA-G9-6351	-0.814
PRAD_TCGA-G9-6356	-0.654
PRAD_TCGA-G9-6362	0.401
PRAD_TCGA-G9-6363	1.704
PRAD_TCGA-G9-6365	0.403
PRAD_TCGA-G9-6384	2.28
PRAD_TCGA-G9-6496	-4.347
PRAD_TCGA-G9-6499	-1.181
PRAD_TCGA-HC-7211	1.545
PRAD_TCGA-HC-7737	1.541
PRAD_TCGA-HC-7738	1.613
PRAD_TCGA-HC-7740	-1.068
PRAD_TCGA-HC-7742	-2.949
PRAD_TCGA-HC-7745	0.916
PRAD_TCGA-HC-7747	0.841
PRAD_TCGA-HC-7752	-3.578
PRAD_TCGA-HC-7819	-1.088
PRAD_TCGA-HC-8258	3.355
PRAD_TCGA-HC-8259	-3.016
PRAD_TCGA-HC-8260	0.472
PRAD_TCGA-HC-8262	-4.036
PRAD_TCGA-J4-A83J	-1.406
STAD_TCGA-BR-6453	-0.837
STAD_TCGA-BR-6454	-2.493
STAD_TCGA-BR-6457	-3.497
STAD_TCGA-BR-6458	-4.515
STAD_TCGA-BR-6564	-6.159
STAD_TCGA-BR-6802	-4.022
STAD_TCGA-BR-6852	-4.205
STAD_TCGA-BR-7704	-1.02
STAD_TCGA-BR-7715	-5.918
STAD_TCGA-BR-7716	-2.365
STAD_TCGA-BR-7717	-4.353
STAD_TCGA-BR-7851	-6.476
STAD_TCGA-CG-5720	0.211
STAD_TCGA-CG-5721	-1.873
STAD_TCGA-CG-5722	0.693
STAD_TCGA-CG-5734	1.528
STAD_TCGA-FP-7735	0.905
STAD_TCGA-FP-7829	-2.694
STAD_TCGA-HU-8238	-0.951
STAD_TCGA-HU-A4G3	5.526
STAD_TCGA-HU-A4GC	0.924
STAD_TCGA-HU-A4GH	-1.877
STAD_TCGA-HU-A4GN	-6.036
STAD_TCGA-HU-A4GP	1.535
STAD_TCGA-HU-A4GY	0.57
STAD_TCGA-HU-A4HB	1.997
STAD_TCGA-IN-7806	-5.679
STAD_TCGA-IN-8462	-1.585
STAD_TCGA-IN-8663	-8.628
STAD_TCGA-IN-AB1V	-3.476
STAD_TCGA-IN-AB1X	-3.526
STAD_TCGA-IP-7968	-1.282
STES_TCGA-IC-A6RE	-2.531
STES_TCGA-IC-A6RF	-1.053
STES_TCGA-IG-A3I8	1.257
STES_TCGA-L5-A43C	1.515
STES_TCGA-L5-A4OF	0.928
STES_TCGA-L5-A4OG	2.03
STES_TCGA-L5-A4OJ	-0.465
STES_TCGA-L5-A4OM	0.214
STES_TCGA-L5-A4OO	-3.136
STES_TCGA-L5-A4OQ	0.419
STES_TCGA-L5-A4OR	0.659
STES_TCGA-BR-6453	-0.837
STES_TCGA-BR-6454	-2.493
STES_TCGA-BR-6457	-3.497
STES_TCGA-BR-6458	-4.515
STES_TCGA-BR-6564	-6.159
STES_TCGA-BR-6802	-4.022
STES_TCGA-BR-6852	-4.205
STES_TCGA-BR-7704	-1.02
STES_TCGA-BR-7715	-5.918
STES_TCGA-BR-7716	-2.365
STES_TCGA-BR-7717	-4.353
STES_TCGA-BR-7851	-6.476
STES_TCGA-CG-5720	0.211
STES_TCGA-CG-5721	-1.873
STES_TCGA-CG-5722	0.693
STES_TCGA-CG-5734	1.528
STES_TCGA-FP-7735	0.905
STES_TCGA-FP-7829	-2.694
STES_TCGA-HU-8238	-0.951
STES_TCGA-HU-A4G3	5.526
STES_TCGA-HU-A4GC	0.924
STES_TCGA-HU-A4GH	-1.877
STES_TCGA-HU-A4GN	-6.036
STES_TCGA-HU-A4GP	1.535
STES_TCGA-HU-A4GY	0.57
STES_TCGA-HU-A4HB	1.997
STES_TCGA-IN-7806	-5.679
STES_TCGA-IN-8462	-1.585
STES_TCGA-IN-8663	-8.628
STES_TCGA-IN-AB1V	-3.476
STES_TCGA-IN-AB1X	-3.526
STES_TCGA-IP-7968	-1.282
THCA_TCGA-BJ-A28R	-4.332
THCA_TCGA-BJ-A28W	3.674
THCA_TCGA-BJ-A28X	-1.964
THCA_TCGA-BJ-A290	-5.739
THCA_TCGA-BJ-A2N7	0.788
THCA_TCGA-BJ-A2N8	2.099
THCA_TCGA-BJ-A2N9	-1.106
THCA_TCGA-BJ-A2NA	-2.662
THCA_TCGA-BJ-A3PR	-0.445
THCA_TCGA-BJ-A3PU	-1.241
THCA_TCGA-DO-A1JZ	-1.515
THCA_TCGA-E8-A2JQ	-1.775
THCA_TCGA-EL-A3GZ	-0.986
THCA_TCGA-EL-A3H1	-0.265
THCA_TCGA-EL-A3H2	1.793
THCA_TCGA-EL-A3H7	-2.561
THCA_TCGA-EL-A3MW	-0.155
THCA_TCGA-EL-A3MX	-4.169
THCA_TCGA-EL-A3MY	-3.977
THCA_TCGA-EL-A3N2	-2.027
THCA_TCGA-EL-A3N3	-1.255
THCA_TCGA-EL-A3T0	0.22
THCA_TCGA-EL-A3T1	-2.25
THCA_TCGA-EL-A3T2	-0.747
THCA_TCGA-EL-A3T3	-4.063
THCA_TCGA-EL-A3T6	-5.051
THCA_TCGA-EL-A3T7	-0.024
THCA_TCGA-EL-A3T8	0.445
THCA_TCGA-EL-A3TA	1.488
THCA_TCGA-EL-A3TB	-2.84
THCA_TCGA-EL-A3ZG	0.771
THCA_TCGA-EL-A3ZH	0.82
THCA_TCGA-EL-A3ZK	0.15
THCA_TCGA-EL-A3ZL	-0.297
THCA_TCGA-EL-A3ZM	-3.365
THCA_TCGA-EL-A3ZO	-3.893
THCA_TCGA-EL-A3ZP	-3.399
THCA_TCGA-EL-A3ZQ	2.248
THCA_TCGA-EL-A3ZR	-0.014
THCA_TCGA-EL-A3ZS	-3.777
THCA_TCGA-EL-A3ZT	0.123
THCA_TCGA-EM-A1CS	0.693
THCA_TCGA-EM-A1CT	-0.776
THCA_TCGA-EM-A1CU	-2.21
THCA_TCGA-EM-A1CV	1.509
THCA_TCGA-EM-A1CW	2.694
THCA_TCGA-EM-A1YC	-1.538
THCA_TCGA-EM-A3ST	0.171
THCA_TCGA-ET-A2MX	-2.444
THCA_TCGA-ET-A2N5	1.514
THCA_TCGA-ET-A3DP	0.819
THCA_TCGA-ET-A3DW	-4.615
THCA_TCGA-FY-A3TY	0.885
THCA_TCGA-GE-A2C6	-3.786
THCA_TCGA-H2-A2K9	-2.548
THCA_TCGA-H2-A3RI	-0.557
THCA_TCGA-KS-A41I	-1.843
THCA_TCGA-KS-A41J	-0.165
THCA_TCGA-KS-A41L	1.641
UCEC_TCGA-AJ-A3NC	-4.861
UCEC_TCGA-AJ-A3NE	-3.025
UCEC_TCGA-AJ-A3NH	-2.51
UCEC_TCGA-BG-A3EW	-7.163
UCEC_TCGA-BG-A3PP	-2.133
UCEC_TCGA-BK-A4ZD	-3.39
UCEC_TCGA-DI-A2QY	-0.692

## Sheet: Figure 1B
PID	Time	Censor
TCGA-A6-2677	740	1
TCGA-A6-2681	1387	0
TCGA-A6-2682	424	1
TCGA-A6-4105	442	1
TCGA-A6-6649	735	0
TCGA-AA-3496	31	0
TCGA-AA-3506	1765	0
TCGA-AA-3516	396	1
TCGA-AA-3520	731	0
TCGA-AA-3521	NA	0
TCGA-AA-3522	1127	0
TCGA-AA-3524	1096	0
TCGA-AA-3525	245	0
TCGA-AA-3527	0	0
TCGA-AA-3530	580	0
TCGA-AA-3531	1035	0
TCGA-AA-3543	30	0
TCGA-AA-3552	396	1
TCGA-AA-3554	546	0
TCGA-AA-3556	700	0
TCGA-AA-3560	608	0
TCGA-AA-3562	608	0
TCGA-AA-3662	184	0
TCGA-AA-3672	28	0
TCGA-AA-3688	578	0
TCGA-AA-3692	1095	1
TCGA-AA-3697	2587	0
TCGA-AA-3713	579	0
TCGA-AA-3715	579	1
TCGA-AA-3814	0	0
TCGA-AA-3844	454	0
TCGA-AA-3860	945	0
TCGA-AA-3862	914	0
TCGA-AA-3867	731	0
TCGA-AA-3870	912	0
TCGA-AA-3939	395	0
TCGA-AA-3950	730	0
TCGA-AA-3952	61	1
TCGA-AA-3972	1551	0
TCGA-AA-3976	791	0
TCGA-AA-3979	730	0
TCGA-AA-3986	580	0
TCGA-AA-A00L	1157	0
TCGA-AA-A00Z	669	0
TCGA-AA-A024	1188	1
TCGA-AD-6548	650	0
TCGA-AD-6888	472	1
TCGA-AD-6895	763	0
TCGA-AD-6964	331	1
TCGA-AZ-4313	2310	0
TCGA-AZ-4681	3247	0
TCGA-AZ-6601	3042	1
TCGA-AZ-6608	59	1
TCGA-CK-5912	1493	1
TCGA-DM-A285	179	1
TCGA-G4-6294	858	1
TCGA-G4-6298	715	1
TCGA-G4-6310	1935	0
TCGA-G4-6314	1093	0
TCGA-G4-6321	672	0
TCGA-G4-6586	1089	0
TCGA-G4-6588	796	0
TCGA-G4-6625	2792	0
TCGA-G4-6628	2424	0
TCGA-NH-A8F7	543	0
TCGA-AF-3913	316	1
TCGA-AG-3580	244	0
TCGA-AG-3611	424	0
TCGA-AG-3612	608	0
TCGA-AG-3890	518	0
TCGA-AG-4008	518	0
TCGA-AG-A00H	790	0
TCGA-AG-A014	485	0
TCGA-AG-A015	1096	0
TCGA-AG-A01N	943	0
TCGA-AG-A023	1581	1
TCGA-BM-6198	646	0
TCGA-G5-6233	556	1
TCGA-G5-6235	1696	0
TCGA-G5-6641	804	0
TCGA-3L-AA1B	475	0
TCGA-4N-A93T	146	0
TCGA-4T-AA8H	385	0
TCGA-5M-AAT4	49	1
TCGA-5M-AAT6	290	1
TCGA-5M-AATE	1200	0
TCGA-A6-2671	1331	1
TCGA-A6-2672	1419	0
TCGA-A6-2674	1331	0
TCGA-A6-2675	1321	0
TCGA-A6-2676	1305	1
TCGA-A6-2678	1286	0
TCGA-A6-2679	1366	0
TCGA-A6-2680	1068	0
TCGA-A6-2683	504	1
TCGA-A6-2684	1127	0
TCGA-A6-2685	1133	0
TCGA-A6-2686	1126	1
TCGA-A6-3807	1054	0
TCGA-A6-3808	1014	0
TCGA-A6-3809	996	0
TCGA-A6-3810	1111	0
TCGA-A6-4107	987	0
TCGA-A6-5656	1001	0
TCGA-A6-5657	962	0
TCGA-A6-5659	926	0
TCGA-A6-5660	888	0
TCGA-A6-5661	1020	0
TCGA-A6-5662	718	0
TCGA-A6-5664	672	0
TCGA-A6-5665	671	0
TCGA-A6-5666	995	0
TCGA-A6-5667	887	0
TCGA-A6-6137	824	0
TCGA-A6-6138	685	0
TCGA-A6-6140	734	0
TCGA-A6-6141	255	0
TCGA-A6-6142	763	0
TCGA-A6-6648	766	0
TCGA-A6-6650	627	0
TCGA-A6-6651	662	0
TCGA-A6-6652	751	0
TCGA-A6-6653	742	0
TCGA-A6-6654	726	0
TCGA-A6-6780	612	0
TCGA-A6-6781	598	0
TCGA-A6-6782	617	0
TCGA-A6-A565	494	1
TCGA-A6-A566	758	1
TCGA-A6-A567	1881	1
TCGA-A6-A56B	1711	1
TCGA-A6-A5ZU	293	0
TCGA-AA-3488	153	1
TCGA-AA-3489	214	1
TCGA-AA-3492	92	1
TCGA-AA-3494	31	0
TCGA-AA-3495	1127	0
TCGA-AA-3502	1065	0
TCGA-AA-3509	1915	0
TCGA-AA-3510	1946	0
TCGA-AA-3511	212	0
TCGA-AA-3514	31	0
TCGA-AA-3517	1186	0
TCGA-AA-3518	31	0
TCGA-AA-3519	276	0
TCGA-AA-3526	580	0
TCGA-AA-3529	0	1
TCGA-AA-3532	882	0
TCGA-AA-3534	882	0
TCGA-AA-3538	791	0
TCGA-AA-3542	395	0
TCGA-AA-3544	426	0
TCGA-AA-3548	1034	0
TCGA-AA-3549	639	0
TCGA-AA-3553	730	0
TCGA-AA-3555	911	0
TCGA-AA-3558	638	0
TCGA-AA-3561	424	0
TCGA-AA-3655	1856	0
TCGA-AA-3660	2375	0
TCGA-AA-3663	212	0
TCGA-AA-3664	1643	0
TCGA-AA-3666	61	1
TCGA-AA-3667	426	0
TCGA-AA-3673	1522	0
TCGA-AA-3675	1431	0
TCGA-AA-3678	1430	0
TCGA-AA-3679	457	0
TCGA-AA-3680	335	1
TCGA-AA-3681	182	0
TCGA-AA-3684	0	0
TCGA-AA-3685	1127	0
TCGA-AA-3693	0	0
TCGA-AA-3695	0	0
TCGA-AA-3696	153	1
TCGA-AA-3710	821	0
TCGA-AA-3712	0	0
TCGA-AA-3811	306	1
TCGA-AA-3812	1066	0
TCGA-AA-3815	1005	0
TCGA-AA-3818	30	1
TCGA-AA-3819	761	0
TCGA-AA-3821	31	0
TCGA-AA-3831	547	0
TCGA-AA-3833	485	0
TCGA-AA-3837	1186	0
TCGA-AA-3841	1124	0
TCGA-AA-3842	1126	0
TCGA-AA-3845	0	1
TCGA-AA-3846	518	0
TCGA-AA-3848	306	1
TCGA-AA-3850	0	1
TCGA-AA-3851	1006	0
TCGA-AA-3852	0	1
TCGA-AA-3854	1096	0
TCGA-AA-3855	975	0
TCGA-AA-3856	30	0
TCGA-AA-3858	945	0
TCGA-AA-3861	914	0
TCGA-AA-3864	1612	0
TCGA-AA-3866	518	0
TCGA-AA-3869	822	1
TCGA-AA-3872	0	0
TCGA-AA-3875	549	0
TCGA-AA-3877	943	0
TCGA-AA-3930	61	1
TCGA-AA-3941	730	0
TCGA-AA-3947	1004	0
TCGA-AA-3949	791	0
TCGA-AA-3955	638	0
TCGA-AA-3956	1035	0
TCGA-AA-3966	61	0
TCGA-AA-3967	943	0
TCGA-AA-3968	669	0
TCGA-AA-3970	1096	0
TCGA-AA-3971	489	0
TCGA-AA-3973	397	0
TCGA-AA-3975	1036	0
TCGA-AA-3977	761	0
TCGA-AA-3980	822	0
TCGA-AA-3982	822	0
TCGA-AA-3984	0	0
TCGA-AA-3989	242	1
TCGA-AA-3994	822	0
TCGA-AA-A004	424	0
TCGA-AA-A00A	1157	0
TCGA-AA-A00D	578	0
TCGA-AA-A00E	913	0
TCGA-AA-A00F	1035	0
TCGA-AA-A00J	549	0
TCGA-AA-A00K	549	0
TCGA-AA-A00N	122	1
TCGA-AA-A00O	822	0
TCGA-AA-A00Q	1278	0
TCGA-AA-A00R	30	0
TCGA-AA-A00U	518	0
TCGA-AA-A00W	456	0
TCGA-AA-A010	1064	0
TCGA-AA-A017	457	0
TCGA-AA-A01C	457	0
TCGA-AA-A01D	334	1
TCGA-AA-A01F	974	0
TCGA-AA-A01G	365	0
TCGA-AA-A01I	943	0
TCGA-AA-A01K	943	0
TCGA-AA-A01P	1158	1
TCGA-AA-A01Q	31	0
TCGA-AA-A01R	1065	0
TCGA-AA-A01S	31	0
TCGA-AA-A01T	1005	0
TCGA-AA-A01V	31	0
TCGA-AA-A01X	791	0
TCGA-AA-A01Z	1126	0
TCGA-AA-A022	0	0
TCGA-AA-A029	1581	0
TCGA-AA-A02E	90	1
TCGA-AA-A02F	1216	0
TCGA-AA-A02H	61	1
TCGA-AA-A02J	153	1
TCGA-AA-A02K	426	1
TCGA-AA-A02O	28	0
TCGA-AA-A02R	670	1
TCGA-AA-A02W	1247	0
TCGA-AA-A02Y	1216	0
TCGA-AA-A03F	549	1
TCGA-AA-A03J	1246	0
TCGA-AD-5900	370	0
TCGA-AD-6889	2532	1
TCGA-AD-6890	746	0
TCGA-AD-6899	176	1
TCGA-AD-6901	682	1
TCGA-AD-6963	834	0
TCGA-AD-6965	805	0
TCGA-AD-A5EJ	0	0
TCGA-AD-A5EK	500	0
TCGA-AM-5820	14	0
TCGA-AM-5821	28	0
TCGA-AU-3779	441	0
TCGA-AU-6004	824	0
TCGA-AY-4070	496	1
TCGA-AY-4071	29	1
TCGA-AY-5543	1004	0
TCGA-AY-6196	6	0
TCGA-AY-6197	652	0
TCGA-AY-6386	542	0
TCGA-AY-A54L	525	0
TCGA-AY-A69D	543	0
TCGA-AY-A71X	588	0
TCGA-AY-A8YK	573	0
TCGA-AZ-4308	3324	0
TCGA-AZ-4315	1776	0
TCGA-AZ-4323	43	1
TCGA-AZ-4614	172	1
TCGA-AZ-4615	1002	0
TCGA-AZ-4616	156	1
TCGA-AZ-4682	680	1
TCGA-AZ-4684	1977	0
TCGA-AZ-5403	1910	1
TCGA-AZ-5407	2683	0
TCGA-AZ-6598	1503	1
TCGA-AZ-6599	206	1
TCGA-AZ-6600	368	1
TCGA-AZ-6603	899	1
TCGA-AZ-6605	159	1
TCGA-AZ-6606	357	1
TCGA-AZ-6607	97	1
TCGA-CA-5254	386	0
TCGA-CA-5255	376	0
TCGA-CA-5256	379	0
TCGA-CA-5796	377	0
TCGA-CA-5797	383	0
TCGA-CA-6715	383	0
TCGA-CA-6716	371	0
TCGA-CA-6717	388	0
TCGA-CA-6718	306	1
TCGA-CA-6719	435	0
TCGA-CK-4947	534	0
TCGA-CK-4948	4502	0
TCGA-CK-4950	2599	0
TCGA-CK-4951	2134	1
TCGA-CK-4952	475	0
TCGA-CK-5913	1561	0
TCGA-CK-5914	669	0
TCGA-CK-5915	0	0
TCGA-CK-5916	643	1
TCGA-CK-6746	-2	0
TCGA-CK-6747	2523	0
TCGA-CK-6748	61	0
TCGA-CK-6751	3780	0
TCGA-CM-4743	701	0
TCGA-CM-4744	609	0
TCGA-CM-4746	1126	0
TCGA-CM-4747	761	0
TCGA-CM-4748	792	0
TCGA-CM-4750	244	0
TCGA-CM-4751	822	0
TCGA-CM-4752	396	0
TCGA-CM-5341	884	0
TCGA-CM-5344	670	0
TCGA-CM-5348	699	0
TCGA-CM-5349	915	0
TCGA-CM-5860	974	0
TCGA-CM-5861	457	0
TCGA-CM-5862	153	1
TCGA-CM-5863	457	0
TCGA-CM-5864	457	0
TCGA-CM-5868	518	0
TCGA-CM-6161	457	0
TCGA-CM-6162	365	0
TCGA-CM-6163	427	0
TCGA-CM-6164	883	0
TCGA-CM-6165	488	0
TCGA-CM-6166	669	0
TCGA-CM-6167	456	0
TCGA-CM-6168	395	0
TCGA-CM-6169	396	0
TCGA-CM-6170	457	0
TCGA-CM-6171	427	0
TCGA-CM-6172	335	0
TCGA-CM-6674	394	0
TCGA-CM-6675	397	0
TCGA-CM-6676	337	0
TCGA-CM-6677	337	0
TCGA-CM-6678	335	0
TCGA-CM-6679	306	0
TCGA-CM-6680	366	0
TCGA-D5-5537	1381	1
TCGA-D5-5538	1661	1
TCGA-D5-5539	596	0
TCGA-D5-5540	1706	0
TCGA-D5-5541	1701	0
TCGA-D5-6529	614	0
TCGA-D5-6530	621	0
TCGA-D5-6531	540	0
TCGA-D5-6532	555	0
TCGA-D5-6533	775	0
TCGA-D5-6534	1316	0
TCGA-D5-6535	460	0
TCGA-D5-6536	543	0
TCGA-D5-6537	146	1
TCGA-D5-6538	521	0
TCGA-D5-6539	380	0
TCGA-D5-6540	491	0
TCGA-D5-6541	474	0
TCGA-D5-6898	229	0
TCGA-D5-6920	377	0
TCGA-D5-6922	308	0
TCGA-D5-6923	378	0
TCGA-D5-6924	435	0
TCGA-D5-6926	275	0
TCGA-D5-6927	287	0
TCGA-D5-6928	354	0
TCGA-D5-6929	408	0
TCGA-D5-6930	406	0
TCGA-D5-6931	365	0
TCGA-D5-6932	346	0
TCGA-D5-7000	312	0
TCGA-DM-A0X9	3641	0
TCGA-DM-A0XD	743	1
TCGA-DM-A0XF	1162	1
TCGA-DM-A1D0	3974	0
TCGA-DM-A1D4	2821	1
TCGA-DM-A1D6	1518	1
TCGA-DM-A1D7	405	1
TCGA-DM-A1D8	383	1
TCGA-DM-A1D9	4270	0
TCGA-DM-A1DA	228	1
TCGA-DM-A1DB	1348	1
TCGA-DM-A1HA	4000	0
TCGA-DM-A1HB	4126	0
TCGA-DM-A280	236	1
TCGA-DM-A282	4233	0
TCGA-DM-A288	427	1
TCGA-DM-A28A	805	1
TCGA-DM-A28C	2475	1
TCGA-DM-A28E	3648	0
TCGA-DM-A28F	1094	1
TCGA-DM-A28G	1849	1
TCGA-DM-A28H	3561	0
TCGA-DM-A28K	2988	0
TCGA-DM-A28M	2895	0
TCGA-F4-6459	262	1
TCGA-F4-6460	972	1
TCGA-F4-6461	338	1
TCGA-F4-6463	1087	0
TCGA-F4-6569	1087	0
TCGA-F4-6570	188	1
TCGA-F4-6703	1456	0
TCGA-F4-6704	47	0
TCGA-F4-6805	1047	0
TCGA-F4-6806	1260	0
TCGA-F4-6807	1309	0
TCGA-F4-6808	1024	0
TCGA-F4-6809	403	1
TCGA-F4-6854	16	0
TCGA-F4-6855	1442	0
TCGA-F4-6856	1074	0
TCGA-G4-6293	4051	0
TCGA-G4-6295	254	0
TCGA-G4-6297	2506	0
TCGA-G4-6299	2268	0
TCGA-G4-6302	2047	1
TCGA-G4-6303	2003	1
TCGA-G4-6304	1631	0
TCGA-G4-6306	1359	0
TCGA-G4-6307	1674	0
TCGA-G4-6309	2600	0
TCGA-G4-6311	1199	0
TCGA-G4-6315	1883	0
TCGA-G4-6317	1095	0
TCGA-G4-6320	804	0
TCGA-G4-6322	792	0
TCGA-G4-6323	419	0
TCGA-G4-6626	1422	1
TCGA-G4-6627	2275	0
TCGA-NH-A50T	553	0
TCGA-NH-A50U	334	1
TCGA-NH-A50V	588	0
TCGA-NH-A5IV	588	0
TCGA-NH-A6GA	302	1
TCGA-NH-A6GB	476	0
TCGA-NH-A6GC	389	0
TCGA-NH-A8F8	511	1
TCGA-QG-A5YV	1301	0
TCGA-QG-A5YW	896	0
TCGA-QG-A5YX	1003	0
TCGA-QG-A5Z1	256	1
TCGA-QG-A5Z2	952	0
TCGA-QL-A97D	666	0
TCGA-RU-A8FL	1177	0
TCGA-SS-A7HO	1829	0
TCGA-T9-A92H	362	0
TCGA-WS-AB45	2130	0
TCGA-AF-2687	1427	0
TCGA-AF-2689	1201	1
TCGA-AF-2690	524	1
TCGA-AF-2691	1309	0
TCGA-AF-2692	412	0
TCGA-AF-2693	1155	0
TCGA-AF-3400	1049	0
TCGA-AF-3911	1148	0
TCGA-AF-3914	1146	0
TCGA-AF-4110	912	0
TCGA-AF-5654	512	1
TCGA-AF-6136	741	0
TCGA-AF-6655	609	0
TCGA-AF-6672	748	0
TCGA-AF-A56K	2635	0
TCGA-AF-A56L	2007	0
TCGA-AF-A56N	360	0
TCGA-AG-3574	1096	1
TCGA-AG-3575	365	0
TCGA-AG-3578	974	0
TCGA-AG-3581	215	0
TCGA-AG-3582	1096	1
TCGA-AG-3583	610	1
TCGA-AG-3584	730	1
TCGA-AG-3586	31	0
TCGA-AG-3587	1400	0
TCGA-AG-3591	1035	0
TCGA-AG-3592	1035	0
TCGA-AG-3593	1035	0
TCGA-AG-3594	61	1
TCGA-AG-3598	1522	0
TCGA-AG-3599	366	0
TCGA-AG-3600	184	0
TCGA-AG-3601	0	0
TCGA-AG-3602	0	0
TCGA-AG-3605	30	0
TCGA-AG-3608	485	0
TCGA-AG-3609	608	0
TCGA-AG-3725	638	0
TCGA-AG-3726	243	0
TCGA-AG-3727	30	0
TCGA-AG-3728	912	0
TCGA-AG-3731	1126	0
TCGA-AG-3732	1003	0
TCGA-AG-3742	30	0
TCGA-AG-3878	30	0
TCGA-AG-3881	579	0
TCGA-AG-3882	608	0
TCGA-AG-3883	31	0
TCGA-AG-3885	546	0
TCGA-AG-3887	1124	0
TCGA-AG-3891	548	0
TCGA-AG-3892	396	0
TCGA-AG-3893	1065	0
TCGA-AG-3894	426	0
TCGA-AG-3896	31	0
TCGA-AG-3898	1461	0
TCGA-AG-3901	761	0
TCGA-AG-3902	974	0
TCGA-AG-3906	608	0
TCGA-AG-3909	608	0
TCGA-AG-3999	853	0
TCGA-AG-4001	1096	0
TCGA-AG-4005	427	0
TCGA-AG-4007	31	0
TCGA-AG-4009	426	0
TCGA-AG-4015	0	0
TCGA-AG-4021	121	1
TCGA-AG-4022	1400	0
TCGA-AG-A002	638	0
TCGA-AG-A008	424	0
TCGA-AG-A00C	183	0
TCGA-AG-A00Y	700	0
TCGA-AG-A011	1126	0
TCGA-AG-A016	276	0
TCGA-AG-A01J	31	0
TCGA-AG-A01L	0	0
TCGA-AG-A01W	0	0
TCGA-AG-A01Y	0	0
TCGA-AG-A020	31	0
TCGA-AG-A025	1520	0
TCGA-AG-A026	59	1
TCGA-AG-A02G	1185	1
TCGA-AG-A02N	1885	0
TCGA-AG-A02X	1247	0
TCGA-AG-A032	1157	0
TCGA-AG-A036	3562	0
TCGA-AH-6544	1173	0
TCGA-AH-6547	76	1
TCGA-AH-6549	532	0
TCGA-AH-6643	1314	1
TCGA-AH-6644	838	0
TCGA-AH-6897	804	0
TCGA-AH-6903	592	0
TCGA-CI-6619	184	0
TCGA-CI-6620	1009	0
TCGA-CI-6621	419	0
TCGA-CI-6622	1362	0
TCGA-CI-6623	1443	0
TCGA-CI-6624	1466	0
TCGA-CL-4957	NA	1
TCGA-CL-5917	2376	0
TCGA-CL-5918	218	0
TCGA-DC-4745	639	0
TCGA-DC-4749	762	0
TCGA-DC-5337	792	0
TCGA-DC-5869	943	0
TCGA-DC-6154	365	0
TCGA-DC-6155	425	0
TCGA-DC-6156	943	0
TCGA-DC-6157	1581	0
TCGA-DC-6158	334	1
TCGA-DC-6160	1339	0
TCGA-DC-6681	790	0
TCGA-DC-6682	762	0
TCGA-DC-6683	762	0
TCGA-DT-5265	384	0
TCGA-DY-A0XA	3846	0
TCGA-DY-A1DC	1258	1
TCGA-DY-A1DD	1741	1
TCGA-DY-A1DE	3932	0
TCGA-DY-A1DF	734	1
TCGA-DY-A1DG	1566	1
TCGA-DY-A1H8	992	1
TCGA-EF-5830	106	0
TCGA-EF-5831	127	0
TCGA-EI-6506	625	0
TCGA-EI-6507	607	0
TCGA-EI-6508	636	0
TCGA-EI-6509	517	0
TCGA-EI-6510	556	0
TCGA-EI-6511	482	0
TCGA-EI-6512	538	0
TCGA-EI-6513	497	0
TCGA-EI-6514	496	0
TCGA-EI-6881	499	0
TCGA-EI-6882	262	0
TCGA-EI-6883	350	0
TCGA-EI-6884	328	0
TCGA-EI-6885	415	0
TCGA-EI-6917	531	0
TCGA-EI-7002	364	0
TCGA-EI-7004	257	0
TCGA-F5-6464	303	1
TCGA-F5-6465	1506	0
TCGA-F5-6571	1288	0
TCGA-F5-6702	869	1
TCGA-F5-6810	12	0
TCGA-F5-6811	979	0
TCGA-F5-6812	1110	0
TCGA-F5-6813	598	1
TCGA-F5-6814	1131	0
TCGA-F5-6861	1160	0
TCGA-F5-6863	361	1
TCGA-F5-6864	379	0
TCGA-G5-6572	1432	1

## Sheet: Figure 1C
ID	Tissue	Cell_type	Subtype	log2(TPM)
P_T_P0305_00450	T	Myeloid_cell	hM04_cDC1-BATF3	0
P_T_P0309_01138	T	Myeloid_cell	hM04_cDC1-BATF3	10.2727
P_T_P0309_01188	T	Myeloid_cell	hM04_cDC1-BATF3	3.59359
P_T_P0309_01190	T	Myeloid_cell	hM04_cDC1-BATF3	10.8614
P_T_P0309_01201	T	Myeloid_cell	hM04_cDC1-BATF3	6.69424
P_T_P0309_01207	T	Myeloid_cell	hM04_cDC1-BATF3	9.39993
P_T_P0309_01262	T	Myeloid_cell	hM04_cDC1-BATF3	0
P_T_P0309_01282	T	Myeloid_cell	hM04_cDC1-BATF3	6.23782
P_T_P0309_01284	T	Myeloid_cell	hM04_cDC1-BATF3	6.54127
P_T_P0309_01340	T	Myeloid_cell	hM04_cDC1-BATF3	10.5034
P_T_P0309_01396	T	Myeloid_cell	hM04_cDC1-BATF3	6.44184
P_T_P0309_01409	T	Myeloid_cell	hM04_cDC1-BATF3	3.43472
P_T_P0309_01414	T	Myeloid_cell	hM04_cDC1-BATF3	0.476438
P_T_P0309_01427	T	Myeloid_cell	hM04_cDC1-BATF3	11.423
P_T_P0411_02374	T	Myeloid_cell	hM04_cDC1-BATF3	10.6553
P_T_P0413_03616	T	Myeloid_cell	hM04_cDC1-BATF3	1.81125
P_T_P0413_03659	T	Myeloid_cell	hM04_cDC1-BATF3	0
P_T_P0413_03672	T	Myeloid_cell	hM04_cDC1-BATF3	0
P_T_P0413_03677	T	Myeloid_cell	hM04_cDC1-BATF3	0
P_T_P0413_03682	T	Myeloid_cell	hM04_cDC1-BATF3	12.09
P_T_P0720_04583	T	Myeloid_cell	hM04_cDC1-BATF3	0
P_T_P0728_05245	T	Myeloid_cell	hM04_cDC1-BATF3	2.65553
P_T_P0728_05266	T	Myeloid_cell	hM04_cDC1-BATF3	2.99365
P_T_P0728_05300	T	Myeloid_cell	hM04_cDC1-BATF3	0
P_T_P0728_05348	T	Myeloid_cell	hM04_cDC1-BATF3	11.6477
P_T_P0728_05352	T	Myeloid_cell	hM04_cDC1-BATF3	0
P_T_P0728_05391	T	Myeloid_cell	hM04_cDC1-BATF3	1.05331
P_T_P0728_05417	T	Myeloid_cell	hM04_cDC1-BATF3	11.3607
P_T_P0728_05452	T	Myeloid_cell	hM04_cDC1-BATF3	9.91032
P_T_P0728_05453	T	Myeloid_cell	hM04_cDC1-BATF3	0
P_T_P0728_05505	T	Myeloid_cell	hM04_cDC1-BATF3	7.40422
P_T_P0728_05530	T	Myeloid_cell	hM04_cDC1-BATF3	3.36068
P_T_P0728_05601	T	Myeloid_cell	hM04_cDC1-BATF3	7.64398
P_T_P0728_05615	T	Myeloid_cell	hM04_cDC1-BATF3	6.82572
P_T_P1212_08975	T	Myeloid_cell	hM04_cDC1-BATF3	11.6078
P_T_P1212_09000	T	Myeloid_cell	hM04_cDC1-BATF3	0.66367
::::::::::::::
dnase1l3.gse146771.leukocyte.smartseq2.cDC1.normal
::::::::::::::
P_N_P0728_04878	N	Myeloid_cell	hM04_cDC1-BATF3	9.9666
P_N_P0728_04880	N	Myeloid_cell	hM04_cDC1-BATF3	11.4687
P_N_P0728_04890	N	Myeloid_cell	hM04_cDC1-BATF3	10.7901
P_N_P0728_04894	N	Myeloid_cell	hM04_cDC1-BATF3	10.2363
P_N_P0728_04971	N	Myeloid_cell	hM04_cDC1-BATF3	0
P_N_P0728_04978	N	Myeloid_cell	hM04_cDC1-BATF3	10.9115
P_N_P0825_05713	N	Myeloid_cell	hM04_cDC1-BATF3	0
P_N_P1228_09638	N	Myeloid_cell	hM04_cDC1-BATF3	9.78446
P_N_P1228_09668	N	Myeloid_cell	hM04_cDC1-BATF3	11.3602
P_N_P1228_09672	N	Myeloid_cell	hM04_cDC1-BATF3	9.41242

## Sheet: Figure 1D
DNASE1L3	CCR7	CD1C	CD3G	CD28	CD40LG	ITK	MAL	TRAT1
6.507	6.603	5.76	4.976	5.798	4.24	6.152	3.763	2.42
4.682	5.64	3.763	2.421	3.763	3.279	4.414	2.284	2.421
6.575	4.919	2.613	1.675	3.289	3.581	5.313	1.3	2.429
1.656	3.056	1.196	1.656	2.624	2.624	3.753	0.896	0.516
3.439	7.461	4.502	5.359	5.759	4.226	6.92	4.324	4.869
4.288	3.583	3.946	3.096	4.338	2.148	4.865	1.613	2.148
6.492	4.887	4.148	4.497	5.567	4.191	5.78	2.677	2.794
5.755	4.768	3.207	4.325	4.499	3.207	5.063	3.037	2.356
6.25	6.706	6.829	5.18	5.523	4.323	5.97	4.42	3.074
6.603	6.087	6.077	4.806	6.364	4.851	5.957	5.493	4.212
7.202	8.038	6.114	6.771	6.992	3.774	8.043	5.746	6.154
5.264	6.59	3.618	5.79	5.693	4.121	6.817	3.202	5.012
1.684	3.943	3.835	1.411	3.379	1.684	3.835	1.411	1.684
5.017	8.701	5.842	5.375	6.258	5.819	7.41	5.468	4.874
3.488	4.884	4.559	2.966	4.272	3.115	4.61	0.889	1.435
3.262	5.68	4.917	2.977	4.811	3.325	5.429	2.002	2.81
5.575	4.891	2.349	3.977	4.186	4.186	5.042	1.79	3.323
0.519	3.761	4.089	1.201	3.136	2.292	3.51	1.201	1.847
6.908	8.104	6.354	5.074	6.735	5.347	7.349	5.262	4.491
5.596	5.678	2.099	4.372	4.794	2.729	5.975	2.509	3.914
1.013	2.344	0	1.338	3.111	0.594	2.191	0	0.594
2.88	5.16	3.638	3.179	4.023	2.606	4.061	1.431	1.641
8.697	7.765	5.191	5.601	6.731	5.628	6.804	4.176	4.1
8.505	7.157	4.448	5.86	6.39	4.644	7.053	4.15	3.821
4.894	5.344	2.533	4.851	4.394	4.536	5.265	2.827	2.164
7.308	7.257	5.097	6.127	6.152	4.779	6.435	3.734	5.335
1.117	4.707	2.504	2.774	3.371	2.172	3.597	1.738	0.664
6.671	4.498	3.607	3.999	4.326	3.448	5.327	1.824	2.543
6.832	7.225	5.93	5.04	6.107	4.285	6.429	3.312	3.748
3.941	4.176	2.037	3.941	4.237	3.42	4.531	1.556	2.287
5.878	8.033	6.865	5.582	6.635	5.726	7.48	5.422	4.562
1.212	3.952	2.026	2.026	2.307	3.223	3.413	0.525	0
3.656	4.794	3.597	3.713	4.012	3.471	4.142	1.594	2.333
3.211	8.178	5.933	5.522	6.543	4.496	7.153	4.787	5.271
0.992	4.842	2.157	5.725	5.41	5.492	7.178	3.629	4.867
1.543	5.364	4.297	5.223	6.156	2.851	6.75	3.465	3.748
5.981	5.729	4.038	4.683	5.437	4.254	6.196	3.875	4.319
7.994	9.967	6.038	7.027	7.87	6.989	9.848	6.256	6.596
3.997	5.651	5.089	4.98	6.733	3.536	6.96	3.187	3.88
1.618	4.854	4.368	2.037	3.504	2.361	5.047	1.618	2.361
1.13	3.688	2.525	1.13	3.024	2.191	4.486	1.13	1.756
0	6.113	2.667	4.2	5.314	4.092	5.538	1.225	3.845
3.946	8.075	6.264	5.758	7.001	4.97	7.735	3.585	5.135
2.432	3.493	1.784	4.899	4.326	3.67	5.118	2.295	2.432
6.977	6.032	3.12	5.095	5.839	4.945	5.437	3.947	3.592
6.053	6.563	4.571	5.514	6.08	5.057	6.594	2.765	3.79
8.172	5.122	4.345	5.459	5.706	5.081	5.996	2.864	4.041
7.042	5.293	4.659	5.42	5.19	5.208	5.707	3.254	3.559
5.157	5.225	3.511	4.635	5.029	3.808	5.512	1.451	2.528
4.734	5.026	3.742	3.874	5.1	2.969	4.482	0.89	1.996
5.336	5.59	3.836	5.52	5.352	3.345	6.075	2.48	3.638
6.392	5.824	3.485	4.289	5.044	3.805	5.385	2.495	2.609
6.63	5.039	4.906	3.598	4.835	3.478	4.906	1.772	2.419
5.493	4.995	3.54	3.264	4.146	2.014	4.718	0.591	2.474
9.199	3.934	3.37	3.026	6.111	1.07	4.451	1.906	3.291
3.177	4.784	3.835	4.161	3.616	3.663	4.129	1.142	1.383
7.972	6.102	5.082	5.639	5.76	4.276	6.319	4.312	4.164
7.647	5.623	3.602	4.463	5.132	4.291	5.826	1.162	3.273
1.636	3.939	1.982	4.289	4.053	2.495	5.187	0.882	1.82
7.035	6.318	3.739	6.107	5.553	4.073	6.969	3.514	4.572
2.791	6.268	4.957	6.399	5.454	4.914	6.954	3.577	5.079
5.97	5.095	4.492	3.717	4.037	4.43	4.461	2.724	2.095
1.442	2.976	1.194	2.282	2.718	2.809	3.194	0.515	0.894
3.028	4.49	1.579	1.92	2.625	0.844	3.82	0.483	0
6.879	4.344	2.403	4.403	3.749	3.323	5.052	3.702	2.894
2.745	6.584	4.982	5.544	5.299	2.629	6.544	3.508	3.508
4.277	5.842	3.637	4.502	4.527	4.082	6.079	2.458	3.487
2.118	3.463	2.237	1.313	1.848	1.313	2.87	1.08	0.801
1.017	4.866	2.837	3.839	3.423	3.279	4.733	1.343	1.608
3.808	5.806	3.466	3.213	4.552	2.66	5.611	2.789	1.75
1.749	6.186	3.923	5.11	3.923	3.385	6.017	3.51	4.01
4.505	5.551	3.254	5.856	7.032	5.106	7.02	2.742	4.791
3.066	5.517	5.431	4.159	5.182	3.714	5.894	2.973	3.461
6.679	6.066	3.483	4.715	4.186	2.476	5.889	2.564	4.158
7.089	6.612	4.208	6.316	6.241	5.056	7.165	4.404	5.758
2.36	4.292	3.364	3.628	4.292	3.041	4.952	2.035	0.601
0	3.215	1.56	1.781	3.137	1.56	4.174	1.3	1.781
2.023	3.35	2.153	3.35	3.849	4.063	4.652	1.341	1.544
0	2.775	3.406	1.627	5.71	1.627	3.348	2.118	0.503
1.368	4.98	1.862	4.357	4.357	2.057	6.235	0.611	3.825
5.485	6.954	5.582	5.879	5.966	6.426	6.808	4.549	4.549
4.174	6.333	5.497	5.06	5.539	4.065	6.896	3.523	3.679
5.309	6.239	3.963	4.858	4.4	4.916	5.782	3.152	3.963
5.615	9.318	6.934	7.023	8.397	6.518	8.892	5.945	6.982
5.823	5.224	2.562	4.45	5.77	4.117	6.062	2.834	2.094
5.296	6.648	4.816	4.234	5.313	4.013	6.102	1.876	3.653
3.733	3.638	2.502	1.989	2.703	2.135	4.024	0.51	1.431
5.549	6.488	3.304	3.96	4.861	3.586	5.914	2.578	3.304
5.57	3.053	1.884	2.386	2.584	2.674	3.508	1.725	1.343
4.358	6.114	3.855	3.363	4.325	3.296	5.046	1.921	2.373
1.274	3.626	3.017	3.386	2.258	0.559	2.739	0	2.837
3.013	4.872	3.537	3.298	3.423	1.682	5.633	1.869	3.013
7.844	10.278	7.806	7.41	8.585	7.903	9.738	7.372	7.224
0.494	2.833	0.862	2.99	1.787	2.094	3.588	1.605	2.346
3.171	5.145	1.936	5.981	5.81	2.514	7.29	1.936	5.927
1.582	4.04	0	3.803	3.317	2.455	5.61	1.319	3.853
5.195	3.2	4.31	3.134	2.917	3.066	3.977	1.608	2.564
6.481	6.797	4.95	4.859	5.938	4.139	6.353	3.392	3.93
3.754	4.7	4.979	2.712	3.803	0.945	4.252	1.917	0.945
8.241	5.017	3.518	6.258	4.881	5.994	6.598	3.658	4.937
2.084	3.269	3.003	3.625	3.348	2.257	4.427	1.887	3.269
3.111	4.641	1.338	3.024	2.482	3.272	4.98	2.191	2.482
5.323	6.731	4.062	5.055	5.956	3.986	6.636	3.18	3.907
2.6	6.486	4.16	4.932	5.804	4.912	6.552	4.126	4.438
4.936	5.159	2.851	4.323	5.052	4.213	5.803	2.851	3.118
5.989	6.943	5.592	5.678	6.317	5.896	6.966	4.023	4.3
2.679	4.5	1.623	3.457	3.66	4.892	4.361	1.805	2.583
3.762	5.109	6.353	5.058	6.088	3.402	6.209	6.374	3.996
5.222	3.13	1.948	1.948	2.457	3.587	3.538	0	2.093
0	3.583	0.814	3.223	3.908	4.345	4.371	2.011	2.471
3.597	3.458	3.221	2.288	3.132	1.687	3.529	1.687	1.687
5.417	5.586	5.57	4.398	4.285	4.398	5.008	3.596	3.596
7.203	4.546	4.085	5.631	4.506	6.393	5.739	4.623	4.799
5.857	4.179	3.514	3.416	5.108	2.719	4.676	2.239	2.349
0.798	2.864	1.843	0.798	3.004	1.076	2.442	1.076	1.076
1.989	2.795	2.39	1.826	3.246	3.246	3.734	0.886	1.185
5.481	7.212	6.727	5.862	6.683	5.422	7.098	4.712	4.499
1.904	7.8	3.534	5.902	5.853	4.279	7.333	3.582	5.05
0.55	4.388	3.424	4.254	5.023	3.757	5.687	1.919	2.905
7.348	6.852	6.018	6.018	6.353	5.086	6.863	2.957	4.673
2.569	6.457	4.682	4.069	4.936	3.889	5.291	3.398	2.487
6.15	6.094	5.216	5.67	5.255	4.67	6.21	3.006	4.352
4.176	5.706	4.118	5.425	5.572	4.592	6.302	3.994	3.787
2.751	4.249	2.564	1.607	3.134	2.349	3.639	0.495	1.156
3.641	4.245	3.997	3.521	4.552	4.167	4.489	2.32	2.583
2.38	5.589	3.854	4.888	4.928	2.951	5.341	1.817	3.627
1.939	4.203	2.336	3.761	4.409	3.051	5.147	1.597	2.216
6.001	2.937	2.187	2.321	4.009	2.039	3.487	1.222	2.321
4.34	5.548	4.413	6.37	5.36	4.889	7	3.445	5.056
5.157	4.197	0.542	5.836	5.1	3.876	6.637	2.068	3.831
4.22	4.96	4.571	4.96	4.925	4.679	5.65	2.334	2.782
1.15	5.394	5.323	2.452	4.075	2.22	5.152	2.34	1.782
3.016	5.936	4.718	4.226	4.572	3.601	5.062	2.013	2.336
2.422	5.94	4.763	3.37	2.58	1.167	5.006	0	3.185
6.085	5.404	4.345	4.869	3.515	2.92	5.098	3.515	3.563
3.198	4.923	2.539	2.127	4.561	3.593	5.469	1.548	2.653
5.412	7.1	5.231	5.214	5.873	4.368	7.238	3.738	4.431
0.578	4.026	2.443	1.31	3.23	1.31	4.407	1.572	0.99
2.691	5.912	5.999	3.933	5.481	3.166	5.586	2.378	1.422
4.338	5.649	5.421	2.852	4.377	3.156	4.978	1.936	1.936
3.381	3.74	2.784	4.899	5.295	2.513	5.458	2.18	1.122
0.771	1.936	1.642	2.734	1.271	0.771	4.109	0	1.271
0	2.094	2.299	2.094	4.116	1.566	2.783	0	0
5.922	6.124	3.271	3.755	5.945	3.592	5.574	2.759	3.592
5.388	4.226	2.347	3.573	3.936	4.953	5.045	3.488	2.966
0.78	4.128	2.197	0.78	3.092	1.951	4.128	1.951	1.481
6.618	5.711	5.321	6.18	6.172	5.803	6.963	2.514	3.699
4.923	6.772	5.104	5.843	6.439	4.031	7.614	4.145	3.67
6.932	7.033	5.763	5.568	6.242	4.349	7.271	3.245	4.83
3.252	5.398	3.135	3.643	3.985	2.714	4.903	1.689	2.63
3.933	5.421	5.72	4.734	6.055	3.837	5.861	2.566	3.734
0.677	3.033	2.923	0.677	3.825	1.484	3.885	0.677	0.677
5.81	7.341	6.16	4.964	6.676	4.781	6.96	5.349	4.437
5.855	7.427	5.723	5.388	6.378	4.761	7.054	4.379	4.595
6.979	5.99	5.787	5.732	7.168	3.376	7.345	2.859	4.379
4.892	6.06	4.5	4.27	5.34	4.207	5.572	1.805	2.855
4.897	5.261	3.035	3.986	4.919	2.678	5.39	2.053	2.776
5.911	4.844	4.318	3.29	5.118	3.801	5.575	1.51	2.809
1.934	5.076	3.243	4.071	4.627	2.732	5.027	3.154	2.958
1.143	2.731	3.57	3.878	4.607	1.773	4.288	0.488	1.385
3.498	4.831	4.809	3.052	3.702	3.749	4.742	1.653	1.442
4.269	5.855	4.88	4.269	5.492	3.721	5.732	2.958	3.48
2.164	4.423	4.452	1.852	2.42	2.298	4.096	1.852	0
3.637	5.434	5.31	4.318	4.839	4.625	6.262	1.912	2.871
6.822	6.082	4.45	5.417	6.032	5.352	6.81	3.073	5.369
1.313	3.074	3.446	4.234	4.412	4.234	4.478	2.158	1.797
0.992	5.443	4.842	4.628	6.163	4.071	6.102	2.892	3.739
4.844	5.806	5.68	3.09	4.374	3.87	5.338	3.09	3.09
2.231	5.045	2.231	3.266	3.863	2.409	4.99	0.692	2.231
3.092	4.944	4.232	4.358	5.052	3.62	5.936	2.029	3.204
4.862	7.203	5.112	5.893	6.847	5.916	6.995	3.697	4.558
4.894	5.309	3.158	5.572	5.032	2.796	6.362	2.16	3.988
0.595	5.351	4.238	4.887	5.219	2.726	5.644	2.193	2.833
0	3.225	1.677	2.924	3.473	2.544	3.005	0.91	0.525
5.378	5.263	3.963	4.196	4.266	4.3	4.916	2.694	2.217
4.886	8.257	8.758	6.324	7.442	4.953	7.764	5.678	5.062
6.731	6.133	3.872	5.487	6.285	5.051	6.479	3.551	4.094
0	3.46	1.416	1.079	4.638	0.638	3.135	0.638	1.416
2.277	3.743	1.997	3.832	3.378	3.437	4.483	0.513	1.997
0.924	1.885	2.199	0.924	3.714	2.199	2.199	0	0.924
8.354	6.067	5.128	5.028	4.922	4.965	5.817	3.81	3.761
1.742	4.467	2.509	4.339	3.958	2.385	4.842	0.955	1.524
1.464	4.189	1.792	4.812	5.105	3.292	6.099	3.343	4.489
4.308	6.067	5.428	4.412	5.476	3.001	5.768	3.245	2.535
7.402	6.713	4.066	5.14	5.661	4.451	6.46	2.703	3.723
1.485	4.379	3.098	4.498	5.138	3.157	5.568	1.956	2.832
3.712	6.465	4.248	4.034	4.412	3.435	5.075	2.3	1.718
3.959	5.981	4.594	4.47	5.544	3.534	6.712	3.049	3.831
0	4.66	3.043	3.953	4.067	2.709	5.542	1.83	3.116
1.703	4.84	1.934	5.169	5.213	2.849	6.615	1.934	3.479
7.286	8.717	6.512	7.781	7.685	5.488	9.403	5.313	7.328
1.75	3.808	1.75	4.272	4.181	4.133	5.279	2.66	2.66
1.45	6.737	4.872	5.034	5.506	2.76	6.17	3.776	3.435
7.166	5.398	3.864	5.564	5.905	4.463	6.577	3.162	4.608
0.928	5.085	3.816	3.816	4.715	2.204	5.379	1.703	2.576
3.324	5.227	3.88	5.101	5.425	3.801	5.804	2.048	3.38
3.92	4.247	3.792	5.258	4.612	4.721	5.418	1.7	4.146
0.553	3.37	0.951	0	3.001	1.263	3.303	1.52	0
2.083	4.281	2.901	3.697	4.544	3.505	4.418	0.404	1.388
0	2.222	0.737	0	2.321	1.584	2.736	0	0
1.395	2.655	1.946	3.536	3.586	5.642	5.017	1.946	3.129
0.359	1.824	1.43	1.27	0.646	2.464	3.06	0	0.359
3.381	5.108	3.724	3.058	4.232	4.335	4.836	2.049	2.469
1.215	2.492	4.047	3.261	2.726	2.989	4.532	0.732	2.212
0.733	3.05	4.05	1.217	3.05	2.215	3.406	0	0.733
0.399	2.607	1.69	0.71	3.601	2.68	3	0.399	0.967
5.099	5.677	2.241	4.474	4.932	4.231	5.28	2.623	3.673
0.485	3.348	0.485	2.431	1.136	1.136	3.742	0.485	1.583
0.489	1.592	2.442	0.489	2.817	1.143	1.773	0	0.853
1.094	4.171	1.094	1.094	2.469	1.434	2.856	0.648	1.094
2.397	2.711	2.802	2.142	2.51	2.142	3.545	0	0.89
0.79	2.521	1.066	1.298	3.052	1.298	2.427	0.449	2.216
0.642	1.696	0	0	2.595	0	1.696	0	0
0	3.104	1.18	1.821	3.302	2.13	3.979	0.508	2.13
1.161	2.925	2.759	1.405	1.958	2.104	3.143	0	0.867
2.773	3.319	2.051	2.57	3.253	3.319	4.024	1.483	1.698
2.165	4.817	1.921	3.473	3.967	3.832	4.626	2.273	2.165
4.373	3.586	4.012	3.884	3.347	4.274	4.988	2.074	3.211
2.522	3.277	1.128	2.188	3.39	1.368	3.771	1.128	0.84
2.211	2.364	1.027	1.62	3.956	2.364	2.745	0	1.845
0	1.967	2.095	2.518	0.789	4.367	3.817	0	0.789
1.649	5.008	3.696	3.996	5.422	2.889	6.043	1.833	2.615
6.298	6.298	5.451	4.891	5.518	5.801	6.104	4.643	3.963
4.932	6.923	5.596	4.101	5.999	4.575	6.383	4.191	4.004
2.322	5.524	3.524	4.524	5.109	2.907	4.907	3.248	2.459
1.793	6.298	4.223	5.184	5.543	3.645	5.931	3.442	3.781
2.027	4.75	3.082	6.035	5.309	4.727	7.019	2.838	4.575
4.554	6.821	4.088	5.909	6.507	5.218	7.865	4.242	4.6
5.217	5.54	5.259	4.801	5.598	4.032	6.17	3.248	3.406
4.288	6.187	7.005	4.62	5.14	4.482	5.972	4.62	2.843
5.108	5.242	4.611	3.55	4.304	5.163	5.051	3.466	3.065
5.113	7.188	6.114	6.114	6.571	5.351	7.862	4.368	5.457
1.986	2.363	1.127	2.363	2.791	2.791	2.909	0.671	0.671
4.792	8.01	5.754	4.813	5.776	5.573	7.125	5.776	4.724
3.963	4.777	4.227	4.643	4.227	4.253	5.858	1.779	2.714
0	4.456	3.748	3.345	4.989	3.882	4.693	3.036	1.855
2.866	5.515	4.261	4.589	4.362	3.231	4.856	2.168	3.687
7.699	7.437	3.601	6.083	6.139	5.622	6.812	3.986	4.473
2.235	3.15	5.352	3.852	3.985	4.727	5.002	1.73	2.235
7.134	7.962	5.56	5.741	6.419	4.575	6.811	4.246	5.264
4.527	6.289	4.941	3.943	5.35	2.649	6.463	2.274	3.116
2.292	2.715	1.69	0.639	1.417	0	1.69	1.08	1.08
1.496	5.797	2.586	5.225	5.553	3.2	6.685	2.214	4.157
2.121	6.515	4.321	4.361	5.531	4.007	6.076	5.884	3.466
4.869	6.229	4.902	3.884	5.367	3.501	5.343	2.776	2.623
3.725	4.619	1.856	0.906	3.627	1.458	3.521	1.458	2.168
4.757	6.344	3.343	3.531	4.27	2.176	5.259	2.176	2.385
3.888	5.05	4.001	0.926	3.447	2.869	3.407	2.679	1.323
4.787	4.456	3.064	3.247	4.845	1.938	4.981	2.137	2.467
0.806	2.805	1.32	0.806	0.806	1.32	1.998	4.951	0
4.153	5.726	5.237	2.378	4.065	2.516	5.237	2.759	3.061
3.197	5.657	4.979	3.884	4.79	3.841	5.542	5.446	1.656
4.946	3.944	2.201	2.735	2.942	3.738	3.792	1.836	1.02
0	1.4	0.629	2.27	2.564	1.671	3.508	0.629	1.4
0	0	1.073	1.409	3.296	0.634	1.409	0	0
2.546	6.348	3.643	2.009	3.711	4.011	4.993	2.936	3.839
7.189	6.994	4.507	5.764	5.028	4.627	7.024	3.444	4.376
5.004	5.439	1.936	3.84	4.83	4.349	5.142	3.305	1.594
6.404	8.313	6.483	5.828	6.363	5.901	7.835	4.233	4.823
0	4.238	1.992	5.28	3.54	1.829	6.162	0.888	3.183
1.323	3.909	2.809	3.461	4.324	1.323	4.675	1.323	1.323
8.887	8.012	6.661	6.011	6.668	4.747	7.269	4.864	4.697
1.212	4.247	1.212	2.922	2.307	3.527	3.868	1.212	1.462
6.689	8.038	5.081	5.607	7.162	4.944	7.627	5.359	5.285
3.15	7.12	4.17	6.669	5.963	4.469	7.908	3.009	5.394
2.333	4.343	2.198	1.698	3.252	2.05	2.864	0.535	0
0.402	2.693	1.193	1.837	5.26	1.193	2.542	1.383	1.837
2.8	5.724	3.839	5.272	5.607	5.607	6.965	1.72	3.587
0.837	5.578	2.413	4.793	4.5	2.866	6.78	2.051	3.845
4.918	6.505	4.918	3.795	4.742	3.602	5.419	2.047	2.466
4.684	5.273	1.795	4.538	4.718	4.499	5.638	2.843	3.599
4.831	3.381	2.3	2.3	3.992	3.146	4.791	2.864	2.05
1.737	3.159	1.926	0	2.913	1.737	2.821	0	0.951
0	0	1.144	0	3.046	0.489	0.853	0	0.853
1.086	5.116	1.929	2.457	4.652	2.127	4.586	2.726	2.302
6.017	5.292	3.49	4.031	4.285	3.329	5.139	3.015	3.015
7.757	6.604	3.653	4.836	6.115	5.355	6.294	3.98	4.39
4.675	4.698	4.084	3.591	4.185	3.489	4.652	1.155	2.227
1.424	4.013	3.854	2.596	4.952	2.126	3.92	2.01	0.742
7.291	7.455	5.009	5.749	6.217	4.431	7.447	4.126	4.604
7.566	7.378	3.967	5.885	6.403	4.594	7.722	1.939	5.09
1.24	2.966	1.24	1.71	2.212	2.584	2.584	0.932	0
4.976	3.278	1.667	3.57	3.07	0.521	3.143	0.521	0
2.493	2.784	1.98	2.784	3.526	1.98	4.377	0.881	1.424
3.358	6.471	3.915	5.017	6.879	2.814	6.859	2.543	3.518

## Sheet: Figure 2D
Quantification of percentages of TUNEL positive signals in the colon of Dnase1l3 WT and KO mice after AOM injection.
	WT						KO
Basal control	0.012667	0.025333	0.031	0.041667			0.013	0.021333	0.033333	0.033
AOM 9h	0.087	0.080333	0.03075	0.055333	0.101		0.0564	0.055	0.1045	0.0786	0.049333	0.06325
AOM D5	0.01225	0.01325	0.03175	0.0292	0.018667	0.017667	0.065	0.0355	0.019333	0.03725	0.04275	0.027	0.034667

## Sheet: Figure 2F
Quantification of percentages of TUNEL positive signals in the colon of Dnase1l3 WT and KO mice after doxorubicin injection.
	WT						KO
Basel control	0.013333	0.05225	0.025667	0.041667			0.048333	0.039667	0.039667	0.038667
12h	6.322	5.87	5.44	4.661			5.533	5.773	6.842	5.976	6.489
Day3	0.482	0.849	0.072	0.072	0.991	0.131	1.386	1.174	1.818	0.194	2.685	0.127
Day5	0.035	0.025	0.414	0.596	0.036		0.746	0.845	0.972	0.642	0.179	0.686

## Sheet: Figure 3A
Relative body weight of Dnase1l3 WT and KO mice were subjected to AOM/DSS colorectal cancer procedure with 3 cycles of DSS treatment.
	Days aftern AOM	WT															KO
	0	1	1	1	1	1	1	1	1	1	1	1	1	1	1	1	1	1	1	1	1	1	1	1	1	1	1	1	1	1	1
	3	1.0222	1.0353	1.0011	0.9765	0.9961	0.9705	1.0443	1.0259	1.0764	0.9752	1.0438	1.0551	0.9941	0.9467	0.982	1.091	0.9922	0.9858	0.9655	0.9961	1.0513	1.0066	1.0175	1.0182	0.9619	1.0258	1.1063	1.0442	1.0095	1.0179
	6	1.02054	1.04647	1.05187	0.97999	1.03859	1.00796	1.02488	1.03327	1.06369	1.0248	1.0075	1.05865	1.00351	0.97158	0.991	1.09713	0.9834	0.99089	0.983	1.01514	0.99903	1.02867	1.00283	1.00253	0.99036	1.09726	1.05667	1.04642	1.02727	1.0271
	9	1.0816	1.0207	1.0316	1.004	1.0029	0.9813	1.0303	1.0506	1.0759	1.018	1.0625	1.0675	1.0187	0.9734	0.9978	1.0657	0.9766	1.0152	0.9724	0.9844	0.9927	1.0022	1.0238	1.0299	1.0005	1.0441	1.023	1.0486	1.0296	1.0461
	12	1.0483	1.0381	1.0374	0.98	0.9595	0.8933	0.9589	1.0585	1.06	1.0068	1.05	1.0835	1.0468	0.9888	0.9888	1.0075	0.915	0.9681	0.9467	0.9043	1.0276	1.043	1.0481	0.9681	0.9077	1.0285	1.062	0.9033	1.0101	0.9712
	15	0.9417	1.0207	0.9652	0.943	0.9243	0.861	0.6858	0.8523	0.9607	0.933	0.9406	0.9852	0.9016	0.913	0.9263	0.8824	0.7524	0.8446	0.8704	0.8643	0.969	0.9741	1.0294	0.9058	0.7783	0.9172	0.9427	0.7613	0.8263	0.8679
	18	0.9506	0.9765	0.9893	0.981	0.9619	0.9041			0.8938	0.9789	0.9438	1.0255	0.9906	0.9384	0.9567	0.9569	0.7388	0.8471	0.8401	0.9048	0.9153	1.0232	1.0249	0.9225	0.8072	0.907	0.9256	0.7155	0.7718	0.8847
	21	0.985	1.047	1.0316	1.0185	0.9981	0.9406			0.9554	0.9758	1	1.0823	0.9824	0.9438	0.9657	0.9863	0.7417	0.8765	0.8603	0.9912	0.9216	1.0491	1.0781	0.9615	0.8798	0.9575	0.9079	0.7187	0.7908	0.872
	24	1.03165	1.06047	1.03369	0.991	1.01447	0.9621			1.07059	1.03038	1.04688	1.18306	1.02576	0.98697	1.01687	1.01573	0.83154	0.89114	0.88925	0.98145	1.0208	1.07552	1.07749	1.01165	0.94368	1.03332	1.00649	0.8154	0.86603	0.94521
	27	1.06163	1.09966	1.04225	1.0045	1.02219	0.98081			1.05786	1.03782	1.0825	1.1795	1.02225	0.97158	1.01631	1.02736	0.86084	0.91241	0.88833	0.9624	1.04499	1.0882	1.08993	1.0228	0.94419	0.99893	1.05608	0.87821	0.91049	0.9729
	30	1.0794	1.1002	1.062	1.033	1.0294	0.992			1.0892	1.0378	1.1406	1.1706	1.0363	1.0065	1.0214	1.0527	0.8525	0.8749	0.9108	0.9658	1.0377	1.1114	1.0877	1.0253	0.9361	1.0575	1.0643	0.9104	0.8684	0.9406
	33	1.0627	1.1288	1.0503	1.022	1.0444	1.015			1.0791	1.0322	1.1425	1.1925	1.048	0.9988	1.0332	1.0834	0.8633	0.8901	0.8869	0.9766	1.0552	1.1125	1.0973	1.0162	0.9858	1.0505	1.1145		0.9046	0.9608
	36	1.04386	1.0168	1.02727	0.965483	0.992764	0.930744			1.04777	1.00868	1.11875	1.19254	1.04742	1.01421	0.998875	1.05677	0.839844	0.854177	0.867188	0.937012	1.00822	1.06009	1.08258	1.02077	0.930999	1.04782	1.05549		0.887374	0.865052
	39	1.0938	1.0823	1.0588	1.046	1.0661	1.0094			1.1566	1.0856	1.2125	1.2322	1.0714	1.0681	1.0309	1.119	0.9038	0.9382	0.9407	0.9956	1.0624	1.0932	1.1295	1.0395	0.9878	1.1241	1.157		0.9674	0.9735
	42	1.0916	1.1316	1.0807	1.052	1.068	1.0159			1.1534	1.0645	1.15	1.1724	1.0861	1.0628	1.0624	1.132	0.938	0.9686	0.9517	0.9883	1.0677	1.0843	1.1227	1.0613	0.9868	1.1161	1.18		0.9858	0.9844
	45	1.11383	1.12654	1.1016	1.02551	1.0767	1.02433			1.14013	1.11469	1.20625	1.15818	1.11885	1.09118	1.03993	1.20451	0.96582	0.99291	0.97059	0.99854	1.07644	1.12789	1.13066	1.05572	1.00152	1.15314	1.18949		1.01186	1.01672
	48	1.13493	1.11534	1.12353	1.06403	1.09262	1.03556			1.20488	1.09795	1.18875	1.1641	1.12763	1.10065	1.14004	1.21751	0.99072	1.01772	1.01333	1.03613	1.11418	1.1086	1.1267	1.06738	1.0345	1.18485	1.19481		1.09899	1.05709
	51	1.15713	1.15845	1.16684	1.13457	1.14182	1.05943			1.24522	1.13453	1.24813	1.19313	1.17213	1.14328	1.10067	1.24624	0.94287	1.04709	1.03171	1.01563	1.13595	1.14884	1.17873	1.11348	1.03754	1.15207	1.24675		1.10255	1.02884
	54	1.0639	1.0985	1.1096	1.0425	1.1047	1.0098			1.1247	1.1265	1.1813	1.1214	1.1218	1.0787	1.0349	1.1703	0.9629	0.8881	0.9926	0.9453	1.0881	1.0904	1.0407	1.0375	0.8985	1.1381	1.2143		1.0528	0.9971
	57	1.0533	1.1125	1.1455	1.0825	1.1225	0.9743			1.0372	1.1283	1.2244	1.1789	1.1294	1.0397	1.072	1.2038	0.9976	0.9261	1.0271	1.019	1.1045	1.1014	1.1595	1.0968	0.8549	1.0521	1.2137		1.0723	1.0398
	60	1.08329	1.14614	1.13369	1.11706	1.1452	1.03135			1.1242	1.14755	1.25938	1.20675	1.15515	1.09473	1.09618	1.23871	1.00537	0.99494	1.02849	1.02881	1.09724	1.12183	1.14367	1.11348	0.8691	1.17947	1.21429		1.115	1.0767
	63	1.08717	1.1131	1.12513	1.10905	1.12928	1.02667			1.12155	1.16987	1.26875	1.17476	1.16745	1.0669	1.07368	1.23393	1.01611	1.00962	1.0386	1.05176	1.07305	1.12955	1.13348	1.06484	0.79807	1.13971	1.19185		1.09366	1.10035
	67	1.1333	1.1781	1.1588	1.1571	1.1872	1.0814			1.1959	1.1835	1.2813	1.2192	1.2447	1.2558	1.09	1.3064	1.0806	1.0091	1.0754	1.0864	1.1113	1.1527	1.1391	1.118	0.7275	1.1445	1.1759		1.0883	1.1638
	70	1.14325	1.16069	1.15348	1.18209	1.18524	1.13992				1.18723	1.30937	1.26777	1.26581	1.254	1.08211	1.342	0.931641	1.06937	1.0432	1.12061	1.1403	1.14609	1.14367	1.10233		1.19667	1.15584		1.03201	1.18397
	73	1.13381	1.12822	1.16471	1.14607	1.15485	1.12541				1.20459	1.2525	1.26836	1.25351	1.13618	1.1063	1.36183	1.00342	0.97519	1.08088	1.06592	1.12046	1.1312	1.18778	1.10233		1.22998	1.26446		1.11618	1.07439
	77	1.113	1.139	1.175	1.119	1.177	1.122				1.255	1.319	1.273	1.299	1.145	1.154	1.36	1.045	1.007	1.073	1.152	1.14	1.183	1.163	1.108		1.263	1.269		1.05	1.142
	80	1.172	1.155	1.174	1.131	1.171	1.098				1.225	1.313	1.287	1.375	1.187	1.191	1.469	1.006	1.008	1.068	1.146	1.145	1.202	1.149	1.149		1.28	1.311		1.138	1.188
	Mice were removed from the experiment due to health concerns as described in Methods.

## Sheet: Figure 3B
Precentage of rectal bleeding and diarrhea of WT and KO mice mice during the AOM/DSS colorectal cancer procedure.
		2019-08-02	2019-08-03	2019-08-04	2019-08-05	2019-08-06	2019-08-07	2019-08-08	2019-08-09	2019-08-10	2019-08-11	2019-08-12	2019-08-13	2019-08-14	2019-08-15	2019-08-16	2019-08-17	2019-08-18	2019-08-19	2019-08-20	2019-08-21	2019-08-22	2019-08-23								2019-08-24	2019-08-25	2019-08-26	2019-08-27	2019-08-28	2019-08-29	2019-08-30	2019-08-31	2019-09-01	2019-09-02	2019-09-03	2019-09-04	2019-09-05	2019-09-06	2019-09-07	2019-09-08	2019-09-09	2019-09-10	2019-09-11
WT	no	100	100	100	100	100	100	100	100	100	100	87.5	100	68.75	37.5	68.75	87.5	73.3333	92.8571	92.8571	100	100	100	100	100	100	100	100	100	100	78.5714	78.5714	57.1429	50	71.4286	35.7143	50	100	78.5714	100	100	92.8571		100			100
	medium	0	0	0	0	0	0	0	0	0	0	12.5	0	18.75	50	25	6.25	26.6667	7.14286	7.14286	0	0	0	0	0	0	0	0	0	0	14.2857	21.4286	35.7143	50	28.5714	64.2857	50	0	21.4286	0	0	7.14286		0			0
	severe	0	0	0	0	0	0	0	0	0	0	0	0	12.5	12.5	6.25	6.25	6.66667	0	0	0	0	0	0	0	0	0	0	0	0	7.14286	0	7.14286	0	0	0	0	0	0	0	0	0		0			0
	total	0	0	0	0	0	0	0	0	0	0	12.5	0	31.25	62.5	31.25	12.5	33.3333	7.14286	7.14286	0	0	0	0	0	0	0	0	0	0	21.4286	21.4286	42.8571	50	28.5714	64.2857	50	0	21.4286	0	0	7.14286	0	0	0	0	0	0	0
	Prism	0	0	0	0	31.25	12.5	7.14286	0	0	0	21.4286	28.5714	0	0	0	0	0	57.1429	57.1429	14.2857	28.5714	14.2857	0	23.0769	15.3846	30.7692	0
		2019-08-02	2019-08-03	2019-08-04	2019-08-05	2019-08-06	2019-08-07	2019-08-08	2019-08-09	2019-08-10	2019-08-11	2019-08-12	2019-08-13	2019-08-14	2019-08-15	2019-08-16	2019-08-17	2019-08-18	2019-08-19	2019-08-20	2019-08-21	2019-08-22	2019-08-23								2019-08-24	2019-08-25	2019-08-26	2019-08-27	2019-08-28	2019-08-29	2019-08-30	2019-08-31	2019-09-01	2019-09-02	2019-09-03	2019-09-04	2019-09-05	2019-09-06	2019-09-07	2019-09-08	2019-09-09	2019-09-10	2019-09-11
KO	no	100	100	100	100	100	100	100	100	100	100	35.7143	50	57.1429	50	42.8571	71.4286	42.8571	78.5714	78.5714	100	85.7143	92.8571	100	100	100	100	100	100	100	42.8571	21.4286	35.7143	30.7692	38.4615	15.3846	30.7692	53.8462	46.1538	38.4615	46.1538	38.4615		38.4615			76.9231
	medium	0	0	0	0	0	0	0	0	0	0	64.2857	50	35.7143	35.7143	35.7143	7.14286	35.7143	7.14286	21.4286	0	7.14286	7.14286	0	0	0	0	0	0	0	28.5714	42.8571	21.4286	38.4615	30.7692	46.1538	53.8462	38.4615	46.1538	53.8462	53.8462	61.5385		61.5385			23.0769
	severe	0	0	0	0	0	0	0	0	0	0	0	0	7.14286	14.2857	21.4286	21.4286	21.4286	14.2857	0	0	7.14286	0	0	0	0	0	0	0	0	28.5714	35.7143	42.8571	30.7692	30.7692	38.4615	15.3846	7.69231	7.69231	7.69231	0	0		0			0
	total	0	0	0	0	0	0	0	0	0	0	64.2857	50	42.8571	50	57.1429	28.5714	57.1429	21.4286	21.4286	0	14.2857	7.14286	0	0	0	0	0	0	0	57.1429	78.5714	64.2857	69.2308	61.5385	84.6154	69.2308	46.1538	53.8462	61.5385	53.8462	61.5385	0	61.5385	0	0	23.0769	0	0
	Prism	0	0	0	0	42.8571	28.5714	21.4286	7.14286	0	0	78.5714	61.5385	46.1538	53.8462	61.5385	23.0769	15.3846	92.3077	69.2308	38.4615	53.8462	53.8462	0	58.3333	50	75	83.3333
	Days	0	1	2	3	4	5	6	7	8	9	10	11	12	13	14	15	16	17	18	19	20	21	22	23	24	25	26	27	28	29	30	31	32	33	34	35	36	37	38	39	40	41	42	43	44	45	46	47
		2019-08-02	2019-08-03	2019-08-04	2019-08-05	2019-08-06	2019-08-07	2019-08-08	2019-08-09	2019-08-10	2019-08-11	2019-08-12	2019-08-13	2019-08-14	2019-08-15	2019-08-16	2019-08-17	2019-08-18	2019-08-19	2019-08-20	2019-08-21	2019-08-22	2019-08-23								2019-08-24	2019-08-25	2019-08-26	2019-08-27	2019-08-28	2019-08-29	2019-08-30	2019-08-31	2019-09-01	2019-09-02	2019-09-03	2019-09-04	2019-09-05	2019-09-06	2019-09-07	2019-09-08	2019-09-09	2019-09-10	2019-09-11
WT	no	100			100			100		100	100	87.5	100	68.75	37.5	68.75	87.5	66.6667	92.8571	92.8571	100	100	100			100			100	100	78.5714	78.5714	57.1429	50	71.4286	35.7143	50	100	78.5714	100	100	92.8571		100			100
	medium	0			0			0		0	0	12.5	0	18.75	50	25	6.25	26.6667	7.14286	7.14286	0	0	0			0			0	0	14.2857	21.4286	35.7143	50	28.5714	64.2857	50	0	21.4286	0	0	7.14286		0			0
	severe	0			0			0		0	0	0	0	12.5	12.5	6.25	6.25	6.66667	0	0	0	0	0			0			0	0	7.14286	0	7.14286	0	0	0	0	0	0	0	0	0		0			0
		2019-08-02	2019-08-03	2019-08-04	2019-08-05	2019-08-06	2019-08-07	2019-08-08	2019-08-09	2019-08-10	2019-08-11	2019-08-12	2019-08-13	2019-08-14	2019-08-15	2019-08-16	2019-08-17	2019-08-18	2019-08-19	2019-08-20	2019-08-21	2019-08-22	2019-08-23								2019-08-24	2019-08-25	2019-08-26	2019-08-27	2019-08-28	2019-08-29	2019-08-30	2019-08-31	2019-09-01	2019-09-02	2019-09-03	2019-09-04	2019-09-05	2019-09-06	2019-09-07	2019-09-08	2019-09-09	2019-09-10	2019-09-11
KO	no	100			100			100		100	100	35.7143	50	57.1429	50	42.8571	71.4286	42.8571	78.5714	78.5714	100	85.7143	92.8571			100			100	100	42.8571	21.4286	35.7143	30.7692	38.4615	15.3846	30.7692	53.8462	46.1538	38.4615	46.1538	38.4615		38.4615			76.9231
	medium	0			0			0		0	0	64.2857	50	35.7143	35.7143	35.7143	7.14286	35.7143	7.14286	21.4286	0	7.14286	7.14286			0			0	0	28.5714	42.8571	21.4286	38.4615	30.7692	46.1538	53.8462	38.4615	46.1538	53.8462	53.8462	61.5385		61.5385			23.0769
	severe	0			0			0		0	0	0	0	7.14286	14.2857	21.4286	21.4286	21.4286	14.2857	0	0	7.14286	0			0			0	0	28.5714	35.7143	42.8571	30.7692	30.7692	38.4615	15.3846	7.69231	7.69231	7.69231	0	0		0			0
	Days	0	1	2	3	4	5	6	7	8	9	10	11	12	13	14	15	16	17	18	19	20	21	22	23	24	25	26	27	28	29	30	31	32	33	34	35	36	37	38	39	40	41	42	43	44	45	46	47
[truncated: 33 more columns]

## Sheet: Figure 3D
Colon tumor number of Dnase1l3 WT and KO mice after the AOM/DSS colorectal cancer procedure.
	WT	KO
	8	24
	6	17
	8	16
	6	17
	7	9
	9	3
	5	4
	7	13
	17	18
	5	15
	3	12
	8	10
	6	18
	17	8
	3	21
	2	26
	12	17
	8	10
	2	21
	7	10
	16	26
	20	10
	9	16
	3	8
	12	13
	8	20
	2	12
	17	23
	20	20
	9
	2
	7
	4
	6
	10
	11

## Sheet: Figure 3E
Colon tumor burden of Dnase1l3 WT and KO mice after the AOM/DSS colorectal cancer procedure.
	WT	KO
% of total tissue area	12.577	32.092
	7.744	47.826
	11.725	30.36
	14.854	31.271
	14.089	14.854
	17.775	22.389
	13.47	9.313
	13.843	11.391
	30.391	27.238
	18.18	38.127
	8.316	27.277
	7.8056	24.054
	39.7617	39.804
	24.5091	34.639
	9.2791	44.6207
	45.8872	44.9281
	36.6955	56.4826
	15.6056	21.6617
	21.4922	28.8645
	21.886	15.0071
	9.56414	21.0027
	14.2278	38.2647
	15.7178	20.2617
	18.5248	30.6372
		33.9841

[truncated: 38 more sheets: Figure 3G, Figure 3I, Figure 4B, Figure 4C, Figure 4E, Figure 5A, Figure 5C, Figure 5E and 5F, Figure 5I, Figure 5J, Figure 6B, Figure 6C, Figure 6D, Figure 6E, Figure 6G, Figure 6H, Figure S1A, Figure S1B, Figure S1C, Figure S2A …]
